# Supplementary material for: 1-(4-Bromo-3,5,5,6,8,8-hexa­methyl-5,6,7,8-tetra­hydro­naphthalen-2-yl)ethan-1-one: a precursor for phase-I metabolite of AHTN
Source: Acta Crystallogr Sect E Struct Rep Online. 2013 Mar 16;69(Pt 4):o545. doi: 10.1107/S1600536813006934 (PMC3629597; doi:10.1107/S1600536813006934)
Supplement: Supplementary file 1 [file e-69-0o545-sup1.cif]

##############################################################################
#                                                                            #
# This CIF contains the data in a paper accepted for publication in          #
# Acta Crystallographica Section E. It conforms to the requirements of       #
# Notes for Authors for Acta Crystallographica Section E, and has been       #
# peer reviewed under the auspices of the IUCr Commission on Journals.       #
#                                                                            #
# Full details of the Crystallographic Information File format               #
# are given in the paper "The Crystallographic Information File (CIF):       #
# a New Standard Archive File for Crystallography" by S. R. Hall, F. H.      #
# Allen and I. D. Brown [Acta Cryst. (1991), A47, 655-685].                  #
#                                                                            #
# The current version of the core CIF dictionary is obtainable from          #
# ftp://ftp.iucr.org/pub/cif_core.dic.                                       #
#                                                                            #
# Software is freely available for graphical display of the structure(s)     #
# in this CIF. For information consult the CIF software page                 #
# http://www.iucr.org/resources/cif/software.                                #
#                                                                            #
# This file may be used for bona fide research purposes within the           #
# scientific community so long as proper attribution is given to the journal # 
# article from which it was obtained.                                        #
#                                                                            #
##############################################################################
data_I
_audit_creation_method     SHELXL-97
_chemical_name_systematic
;
1-(4-Bromo-3,5,5,6,8,8-hexamethyl-5,6,7,8-tetrahydronaphthalen-2-yl)ethan-1-one
;
_chemical_name_common     ?
_chemical_formula_moiety     'C18 H25 Br O'
_chemical_formula_sum     'C18 H25 Br O'
_chemical_formula_iupac     'C18 H25 Br O'
_chemical_formula_weight     337.28
_chemical_melting_point     ?
_symmetry_cell_setting     monoclinic
_symmetry_space_group_name_H-M     'C 2/c'
_symmetry_space_group_name_Hall     '-C 2yc'
loop_
    _symmetry_equiv_pos_as_xyz
    'x, y, z'
    '-x, y, -z+1/2'
    'x+1/2, y+1/2, z'
    '-x+1/2, y+1/2, -z+1/2'
    '-x, -y, -z'
    'x, -y, z-1/2'
    '-x+1/2, -y+1/2, -z'
    'x+1/2, -y+1/2, z-1/2'
_cell_length_a     35.007(8)
_cell_length_b     19.760(5)
_cell_length_c     24.826(10)
_cell_angle_alpha     90.00
_cell_angle_beta     127.681(6)
_cell_angle_gamma     90.00
_cell_volume     13591(7)
_cell_formula_units_Z     32
_cell_measurement_reflns_used     5584
_cell_measurement_theta_min     2.32
_cell_measurement_theta_max     25.71
_cell_measurement_temperature     293(2)
_exptl_crystal_description     'block'
_exptl_crystal_colour     'light brown'
_exptl_crystal_size_max     0.25
_exptl_crystal_size_mid     0.18
_exptl_crystal_size_min     0.1
_exptl_crystal_density_diffrn     1.319
_exptl_crystal_density_meas     ?
_exptl_crystal_density_method     'not measured'
_exptl_crystal_F_000     5631
_exptl_absorpt_coefficient_mu     2.415
_exptl_absorpt_correction_type     multi-scan
_exptl_absorpt_process_details     '(SADABS; Bruker, 2001)'
_exptl_absorpt_correction_T_min     0.85
_exptl_absorpt_correction_T_max     0.96
_exptl_special_details     ?
_diffrn_ambient_temperature     293(2)
_diffrn_radiation_type     MoK\a
_diffrn_radiation_wavelength     0.71073
_diffrn_radiation_source     'fine-focus sealed tube'
_diffrn_radiation_monochromator     graphite
_diffrn_measurement_device_type     'Bruker APEX CCD area-detector'
_diffrn_measurement_method     '\w/2\q'
_diffrn_detector_area_resol_mean     ?
_diffrn_reflns_number     35989
_diffrn_reflns_av_R_equivalents     0.0507
_diffrn_reflns_av_sigmaI/netI     0.0797
_diffrn_reflns_theta_min     1.27
_diffrn_reflns_theta_max     26.34
_diffrn_reflns_theta_full     25.00
_diffrn_measured_fraction_theta_max     0.796
_diffrn_measured_fraction_theta_full     0.994
_diffrn_reflns_limit_h_min     -42
_diffrn_reflns_limit_h_max     40
_diffrn_reflns_limit_k_min     -24
_diffrn_reflns_limit_k_max     22
_diffrn_reflns_limit_l_min     -26
_diffrn_reflns_limit_l_max     29
_diffrn_standards_number     ?
_diffrn_standards_interval_count     ?
_diffrn_standards_interval_time     ?
_diffrn_standards_decay_%     ?
_refine_special_details
;
Refinement of <i>F</i>^2^ against ALL reflections. The weighted <i>R</i>-factor
<i>wR</i> and goodness of fit <i>S</i> are based on <i>F</i>^2^, conventional
<i>R</i>-factors <i>R</i> are based on <i>F</i>, with <i>F</i> set to zero for
negative <i>F</i>^2^. The threshold expression of <i>F</i>^2^ >
\s(<i>F</i>^2^) is used only for calculating <i>R</i>-factors(gt) <i>etc</i>.
and is not relevant to the choice of reflections for refinement.
<i>R</i>-factors based on <i>F</i>^2^ are statistically about twice as large
as those based on <i>F</i>, and <i>R</i>- factors based on ALL data will be
even larger.
;
_reflns_number_total     11040
_reflns_number_gt     5702
_reflns_threshold_expression     I>2sigma(I)
_refine_ls_structure_factor_coef     Fsqd
_refine_ls_matrix_type     full
_refine_ls_R_factor_all     0.1448
_refine_ls_R_factor_gt     0.0634
_refine_ls_wR_factor_gt     0.1268
_refine_ls_wR_factor_ref     0.1468
_refine_ls_goodness_of_fit_ref     1.165
_refine_ls_restrained_S_all     1.165
_refine_ls_number_reflns     11040
_refine_ls_number_parameters     737
_refine_ls_number_restraints     0
_refine_ls_hydrogen_treatment     constr
_refine_ls_weighting_scheme     calc
_refine_ls_weighting_details
         'calc w=1/[\s^2^(Fo^2^)+(0.0553P)^2^+0.0000P] where P=(Fo^2^+2Fc^2^)/3'
_atom_sites_solution_hydrogens     geom
_atom_sites_solution_primary     direct
_atom_sites_solution_secondary     difmap
_refine_ls_shift/su_max     0.003
_refine_ls_shift/su_mean     0.000
_refine_diff_density_max     0.865
_refine_diff_density_min     -0.592
_refine_ls_extinction_method     none
_refine_ls_extinction_coef     ?
loop_
    _atom_type_symbol
    _atom_type_description
    _atom_type_scat_dispersion_real
    _atom_type_scat_dispersion_imag
    _atom_type_scat_source
    'C' 'C' 0.0033 0.0016
                         'International Tables Vol C Tables 4.2.6.8 and 6.1.1.4'
    'H' 'H' 0.0000 0.0000
                         'International Tables Vol C Tables 4.2.6.8 and 6.1.1.4'
    'Br' 'Br' -0.2901 2.4595
                         'International Tables Vol C Tables 4.2.6.8 and 6.1.1.4'
    'O' 'O' 0.0106 0.0060
                         'International Tables Vol C Tables 4.2.6.8 and 6.1.1.4'
_computing_data_collection     'SMART (Bruker, 2001)'
_computing_cell_refinement     'SAINT (Bruker, 2001)'
_computing_data_reduction     'SAINT (Bruker, 2001)'
_computing_structure_solution     'SHELXS97 (Sheldrick, 2008)'
_computing_structure_refinement     'SHELXL97 (Sheldrick, 2008)'
_computing_molecular_graphics
              'SHELXTL (Sheldrick, 2008) and ORTEPIII (Burnett & Johnson, 1996)'
_computing_publication_material     'SHELXTL (Sheldrick, 2008)'
loop_
    _atom_site_type_symbol
    _atom_site_label
    _atom_site_fract_x
    _atom_site_fract_y
    _atom_site_fract_z
    _atom_site_U_iso_or_equiv
    _atom_site_adp_type
    _atom_site_calc_flag
    _atom_site_refinement_flags
    _atom_site_occupancy
    _atom_site_symmetry_multiplicity
    _atom_site_disorder_assembly
    _atom_site_disorder_group
    Br Br1 0.26264(2) 0.32462(3) 0.34035(3) 0.0744(2) Uani d . 1 1 . .
    O O1 0.24193(16) 0.4797(2) 0.5130(2) 0.0896(13) Uani d . 1 1 . .
    C C1 0.22543(16) 0.3259(2) 0.3744(2) 0.0431(12) Uani d . 1 1 . .
    C C2 0.22961(17) 0.3870(2) 0.4062(2) 0.0489(13) Uani d . 1 1 . .
    C C3 0.20205(18) 0.3923(2) 0.4304(2) 0.0501(13) Uani d . 1 1 . .
    C C4 0.2038(2) 0.4534(3) 0.4680(3) 0.0594(15) Uani d . 1 1 . .
    C C5 0.1570(2) 0.4817(3) 0.4484(3) 0.0786(17) Uani d . 1 1 . .
    H H5A 0.1634 0.5211 0.4753 0.118 Uiso calc R 1 1 . .
    H H5B 0.1410 0.4482 0.4563 0.118 Uiso calc R 1 1 . .
    H H5C 0.1367 0.4937 0.4010 0.118 Uiso calc R 1 1 . .
    C C6 0.17131(17) 0.3407(2) 0.4178(2) 0.0492(13) Uani d . 1 1 . .
    H H6 0.1516 0.3469 0.4307 0.059 Uiso calc R 1 1 . .
    C C7 0.16781(16) 0.2798(2) 0.3871(2) 0.0427(12) Uani d . 1 1 . .
    C C8 0.19698(16) 0.2702(2) 0.3657(2) 0.0423(12) Uani d . 1 1 . .
    C C9 0.19702(18) 0.2019(2) 0.3353(3) 0.0525(13) Uani d . 1 1 . .
    C C10 0.1702(2) 0.1468(3) 0.3452(3) 0.0808(13) Uani d . 1 1 . .
    H H10 0.1919 0.1359 0.3938 0.097 Uiso calc R 1 1 . .
    C C11 0.1271(2) 0.1687(3) 0.3327(3) 0.0808(13) Uani d . 1 1 . .
    H H11A 0.1126 0.1304 0.3385 0.097 Uiso calc R 1 1 . .
    H H11B 0.1049 0.1828 0.2855 0.097 Uiso calc R 1 1 . .
    C C12 0.13189(18) 0.2268(2) 0.3774(3) 0.0548(14) Uani d . 1 1 . .
    C C13 0.08205(19) 0.2593(3) 0.3399(3) 0.0908(19) Uani d . 1 1 . .
    H H13A 0.0590 0.2256 0.3309 0.136 Uiso calc R 1 1 . .
    H H13B 0.0725 0.2782 0.2977 0.136 Uiso calc R 1 1 . .
    H H13C 0.0833 0.2945 0.3676 0.136 Uiso calc R 1 1 . .
    C C14 0.1480(2) 0.2015(3) 0.4462(3) 0.0804(18) Uani d . 1 1 . .
    H H14A 0.1782 0.1782 0.4688 0.121 Uiso calc R 1 1 . .
    H H14B 0.1241 0.1711 0.4398 0.121 Uiso calc R 1 1 . .
    H H14C 0.1518 0.2393 0.4734 0.121 Uiso calc R 1 1 . .
    C C15 0.1632(2) 0.0792(3) 0.3083(3) 0.097(2) Uani d . 1 1 . .
    H H15A 0.1533 0.0445 0.3246 0.145 Uiso calc R 1 1 . .
    H H15B 0.1931 0.0664 0.3173 0.145 Uiso calc R 1 1 . .
    H H15C 0.1388 0.0849 0.2602 0.145 Uiso calc R 1 1 . .
    C C16 0.2496(2) 0.1750(3) 0.3752(3) 0.0780(17) Uani d . 1 1 . .
    H H16A 0.2661 0.1805 0.4232 0.117 Uiso calc R 1 1 . .
    H H16B 0.2662 0.2000 0.3620 0.117 Uiso calc R 1 1 . .
    H H16C 0.2489 0.1279 0.3652 0.117 Uiso calc R 1 1 . .
    C C17 0.1733(2) 0.2107(3) 0.2584(2) 0.0815(18) Uani d . 1 1 . .
    H H17A 0.1392 0.2171 0.2332 0.122 Uiso calc R 1 1 . .
    H H17B 0.1792 0.1710 0.2422 0.122 Uiso calc R 1 1 . .
    H H17C 0.1870 0.2495 0.2526 0.122 Uiso calc R 1 1 . .
    C C18 0.26116(19) 0.4443(2) 0.4136(3) 0.0702(16) Uani d . 1 1 . .
    H H18A 0.2942 0.4297 0.4413 0.105 Uiso calc R 1 1 . .
    H H18B 0.2581 0.4823 0.4348 0.105 Uiso calc R 1 1 . .
    H H18C 0.2513 0.4573 0.3695 0.105 Uiso calc R 1 1 . .
    Br Br2 -0.00945(2) 0.07436(3) 0.16887(4) 0.0887(3) Uani d . 1 1 . .
    O O2 0.01668(15) 0.2345(2) 0.0076(2) 0.0880(13) Uani d . 1 1 . .
    C C19 0.02661(16) 0.0735(3) 0.1333(2) 0.0473(13) Uani d . 1 1 . .
    C C20 0.02763(17) 0.1362(2) 0.1082(2) 0.0492(13) Uani d . 1 1 . .
    C C21 0.05389(16) 0.1409(2) 0.0827(2) 0.0460(12) Uani d . 1 1 . .
    C C22 0.0542(2) 0.2032(3) 0.0481(3) 0.0576(14) Uani d . 1 1 . .
    C C23 0.10048(19) 0.2264(3) 0.0637(3) 0.0758(17) Uani d . 1 1 . .
    H H23A 0.0954 0.2684 0.0407 0.114 Uiso calc R 1 1 . .
    H H23B 0.1119 0.1929 0.0487 0.114 Uiso calc R 1 1 . .
    H H23C 0.1240 0.2329 0.1119 0.114 Uiso calc R 1 1 . .
    C C24 0.07961(17) 0.0851(2) 0.0878(2) 0.0501(13) Uani d . 1 1 . .
    H H24 0.0987 0.0895 0.0737 0.060 Uiso calc R 1 1 . .
    C C25 0.07861(16) 0.0228(2) 0.1127(2) 0.0461(12) Uani d . 1 1 . .
    C C26 0.04974(16) 0.0138(2) 0.1343(2) 0.0441(12) Uani d . 1 1 . .
    C C27 0.04296(18) -0.0560(2) 0.1557(3) 0.0558(14) Uani d . 1 1 . .
    C C28 0.0659(2) -0.1123(3) 0.1402(3) 0.0864(19) Uani d . 1 1 . .
    H H28 0.0438 -0.1187 0.0908 0.104 Uiso calc R 1 1 . .
    C C29 0.1112(2) -0.0940(3) 0.1559(3) 0.0882(19) Uani d . 1 1 . .
    H H29A 0.1236 -0.1329 0.1472 0.106 Uiso calc R 1 1 . .
    H H29B 0.1336 -0.0843 0.2042 0.106 Uiso calc R 1 1 . .
    C C30 0.11107(19) -0.0330(3) 0.1170(3) 0.0573(14) Uani d . 1 1 . .
    C C31 0.0938(2) -0.0541(3) 0.0462(3) 0.093(2) Uani d . 1 1 . .
    H H31A 0.0612 -0.0704 0.0204 0.139 Uiso calc R 1 1 . .
    H H31B 0.1143 -0.0893 0.0503 0.139 Uiso calc R 1 1 . .
    H H31C 0.0950 -0.0159 0.0235 0.139 Uiso calc R 1 1 . .
    C C32 0.16306(19) -0.0080(3) 0.1567(3) 0.0851(18) Uani d . 1 1 . .
    H H32A 0.1646 0.0272 0.1314 0.128 Uiso calc R 1 1 . .
    H H32B 0.1835 -0.0449 0.1635 0.128 Uiso calc R 1 1 . .
    H H32C 0.1738 0.0094 0.2000 0.128 Uiso calc R 1 1 . .
    C C33 0.0687(3) -0.1818(3) 0.1710(4) 0.113(2) Uani d . 1 1 . .
    H H33A 0.0758 -0.2163 0.1511 0.170 Uiso calc R 1 1 . .
    H H33B 0.0383 -0.1915 0.1617 0.170 Uiso calc R 1 1 . .
    H H33C 0.0937 -0.1808 0.2193 0.170 Uiso calc R 1 1 . .
    C C34 -0.0113(2) -0.0748(3) 0.1114(3) 0.0851(18) Uani d . 1 1 . .
    H H34A -0.0267 -0.0493 0.1261 0.128 Uiso calc R 1 1 . .
    H H34B -0.0145 -0.1223 0.1159 0.128 Uiso calc R 1 1 . .
    H H34C -0.0262 -0.0645 0.0646 0.128 Uiso calc R 1 1 . .
    C C35 0.0651(2) -0.0566(3) 0.2324(3) 0.0819(18) Uani d . 1 1 . .
    H H35A 0.0996 -0.0567 0.2597 0.123 Uiso calc R 1 1 . .
    H H35B 0.0545 -0.0964 0.2420 0.123 Uiso calc R 1 1 . .
    H H35C 0.0547 -0.0171 0.2427 0.123 Uiso calc R 1 1 . .
    C C36 0.00293(19) 0.1976(2) 0.1111(3) 0.0702(16) Uani d . 1 1 . .
    H H36A -0.0314 0.1908 0.0814 0.105 Uiso calc R 1 1 . .
    H H36B 0.0107 0.2370 0.0968 0.105 Uiso calc R 1 1 . .
    H H36C 0.0139 0.2039 0.1569 0.105 Uiso calc R 1 1 . .
    Br Br3 0.39963(3) 0.15741(3) 0.16812(4) 0.1016(3) Uani d . 1 1 . .
    O O3 0.35630(15) 0.3856(2) 0.0044(2) 0.0942(14) Uani d . 1 1 . .
    C C37 0.35939(18) 0.2373(2) 0.1354(2) 0.0550(14) Uani d . 1 1 . .
    C C38 0.37308(18) 0.2858(3) 0.1100(3) 0.0551(14) Uani d . 1 1 . .
    C C39 0.34572(18) 0.3446(3) 0.0847(2) 0.0485(13) Uani d . 1 1 . .
    C C40 0.35430(18) 0.3989(3) 0.0503(3) 0.0614(15) Uani d . 1 1 . .
    C C41 0.3602(2) 0.4699(3) 0.0747(3) 0.0734(16) Uani d . 1 1 . .
    H H41A 0.3669 0.4989 0.0504 0.110 Uiso calc R 1 1 . .
    H H41B 0.3865 0.4721 0.1225 0.110 Uiso calc R 1 1 . .
    H H41C 0.3310 0.4845 0.0669 0.110 Uiso calc R 1 1 . .
    C C42 0.30823(18) 0.3527(2) 0.0888(2) 0.0508(13) Uani d . 1 1 . .
    H H42 0.2911 0.3932 0.0732 0.061 Uiso calc R 1 1 . .
    C C43 0.29456(16) 0.3039(2) 0.1147(2) 0.0437(12) Uani d . 1 1 . .
    C C44 0.31989(17) 0.2424(2) 0.1380(2) 0.0451(12) Uani d . 1 1 . .
    C C45 0.30483(18) 0.1835(2) 0.1637(3) 0.0531(14) Uani d . 1 1 . .
    C C46 0.2575(3) 0.2015(3) 0.1527(4) 0.103(2) Uani d . 1 1 . .
    H H46 0.2330 0.1924 0.1041 0.123 Uiso calc R 1 1 . .
    C C47 0.2495(3) 0.2685(4) 0.1572(4) 0.120(3) Uani d . 1 1 . .
    H H47A 0.2723 0.2815 0.2047 0.145 Uiso calc R 1 1 . .
    H H47B 0.2175 0.2719 0.1454 0.145 Uiso calc R 1 1 . .
    C C48 0.25257(18) 0.3207(3) 0.1162(3) 0.0565(14) Uani d . 1 1 . .
    C C49 0.2611(2) 0.3901(3) 0.1510(3) 0.099(2) Uani d . 1 1 . .
    H H49A 0.2368 0.3976 0.1569 0.148 Uiso calc R 1 1 . .
    H H49B 0.2595 0.4254 0.1230 0.148 Uiso calc R 1 1 . .
    H H49C 0.2924 0.3905 0.1946 0.148 Uiso calc R 1 1 . .
    C C50 0.20561(19) 0.3266(3) 0.0438(3) 0.095(2) Uani d . 1 1 . .
    H H50A 0.1995 0.2849 0.0199 0.143 Uiso calc R 1 1 . .
    H H50B 0.2083 0.3628 0.0205 0.143 Uiso calc R 1 1 . .
    H H50C 0.1794 0.3359 0.0455 0.143 Uiso calc R 1 1 . .
    C C51 0.2432(2) 0.1519(3) 0.1852(4) 0.118(3) Uani d . 1 1 . .
    H H51A 0.2638 0.1586 0.2336 0.177 Uiso calc R 1 1 . .
    H H51B 0.2467 0.1063 0.1754 0.177 Uiso calc R 1 1 . .
    H H51C 0.2103 0.1596 0.1670 0.177 Uiso calc R 1 1 . .
    C C52 0.2933(2) 0.1197(3) 0.1215(3) 0.0836(18) Uani d . 1 1 . .
    H H52A 0.3223 0.1027 0.1303 0.125 Uiso calc R 1 1 . .
    H H52B 0.2703 0.1303 0.0740 0.125 Uiso calc R 1 1 . .
    H H52C 0.2801 0.0860 0.1337 0.125 Uiso calc R 1 1 . .
    C C53 0.3453(2) 0.1696(3) 0.2399(3) 0.090(2) Uani d . 1 1 . .
    H H53A 0.3389 0.1276 0.2526 0.135 Uiso calc R 1 1 . .
    H H53B 0.3463 0.2057 0.2666 0.135 Uiso calc R 1 1 . .
    H H53C 0.3757 0.1668 0.2478 0.135 Uiso calc R 1 1 . .
    C C54 0.41666(19) 0.2769(3) 0.1108(3) 0.089(2) Uani d . 1 1 . .
    H H54A 0.4219 0.3177 0.0952 0.134 Uiso calc R 1 1 . .
    H H54B 0.4109 0.2401 0.0814 0.134 Uiso calc R 1 1 . .
    H H54C 0.4447 0.2672 0.1564 0.134 Uiso calc R 1 1 . .
    Br Br4 0.16887(3) 0.43574(4) 0.20596(4) 0.1130(3) Uani d . 1 1 . .
    O O4 0.11442(16) 0.6364(2) 0.0060(2) 0.1014(15) Uani d . 1 1 . .
    C C55 0.11951(18) 0.5017(2) 0.1502(2) 0.0537(14) Uani d . 1 1 . .
    C C56 0.13121(18) 0.5477(3) 0.1196(3) 0.0525(13) Uani d . 1 1 . .
    C C57 0.09929(18) 0.6003(2) 0.0831(2) 0.0466(13) Uani d . 1 1 . .
    C C58 0.10742(18) 0.6520(3) 0.0466(3) 0.0613(15) Uani d . 1 1 . .
    C C59 0.1069(2) 0.7255(3) 0.0625(3) 0.0816(18) Uani d . 1 1 . .
    H H59A 0.1108 0.7534 0.0346 0.122 Uiso calc R 1 1 . .
    H H59B 0.1328 0.7340 0.1096 0.122 Uiso calc R 1 1 . .
    H H59C 0.0767 0.7359 0.0535 0.122 Uiso calc R 1 1 . .
    C C60 0.05860(18) 0.6056(2) 0.0795(2) 0.0493(13) Uani d . 1 1 . .
    H H60 0.0386 0.6429 0.0571 0.059 Uiso calc R 1 1 . .
    C C61 0.04530(16) 0.5584(2) 0.1075(2) 0.0430(12) Uani d . 1 1 . .
    C C62 0.07616(18) 0.5032(2) 0.1437(2) 0.0468(13) Uani d . 1 1 . .
    C C63 0.0624(2) 0.4471(3) 0.1724(3) 0.0630(15) Uani d . 1 1 . .
    C C64 0.0108(3) 0.4575(4) 0.1475(5) 0.134(2) Uani d . 1 1 . .
    H H64 -0.0064 0.4433 0.1001 0.161 Uiso calc R 1 1 . .
    C C65 -0.0071(3) 0.5184(4) 0.1369(4) 0.134(2) Uani d . 1 1 . .
    H H65A 0.0065 0.5377 0.1812 0.161 Uiso calc R 1 1 . .
    H H65B -0.0415 0.5132 0.1137 0.161 Uiso calc R 1 1 . .
    C C66 -0.00145(18) 0.5707(3) 0.0977(3) 0.0573(14) Uani d . 1 1 . .
    C C67 -0.0442(2) 0.5717(3) 0.0231(3) 0.101(2) Uani d . 1 1 . .
    H H67A -0.0387 0.6045 -0.0001 0.152 Uiso calc R 1 1 . .
    H H67B -0.0727 0.5835 0.0182 0.152 Uiso calc R 1 1 . .
    H H67C -0.0482 0.5277 0.0039 0.152 Uiso calc R 1 1 . .
    C C68 0.0001(2) 0.6411(3) 0.1268(3) 0.098(2) Uani d . 1 1 . .
    H H68A 0.0001 0.6760 0.0999 0.146 Uiso calc R 1 1 . .
    H H68B 0.0288 0.6446 0.1730 0.146 Uiso calc R 1 1 . .
    H H68C -0.0278 0.6462 0.1255 0.146 Uiso calc R 1 1 . .
    C C69 -0.0090(3) 0.4044(4) 0.1697(4) 0.178(4) Uani d . 1 1 . .
    H H69A -0.0098 0.4230 0.2047 0.267 Uiso calc R 1 1 . .
    H H69B 0.0114 0.3652 0.1869 0.267 Uiso calc R 1 1 . .
    H H69C -0.0411 0.3918 0.1314 0.267 Uiso calc R 1 1 . .
    C C70 0.0973(2) 0.4504(3) 0.2513(3) 0.096(2) Uani d . 1 1 . .
    H H70A 0.0885 0.4164 0.2695 0.144 Uiso calc R 1 1 . .
    H H70B 0.0953 0.4943 0.2660 0.144 Uiso calc R 1 1 . .
    H H70C 0.1298 0.4426 0.2672 0.144 Uiso calc R 1 1 . .
    C C71 0.0640(3) 0.3773(3) 0.1472(3) 0.113(2) Uani d . 1 1 . .
    H H71A 0.0361 0.3717 0.1007 0.170 Uiso calc R 1 1 . .
    H H71B 0.0641 0.3430 0.1747 0.170 Uiso calc R 1 1 . .
    H H71C 0.0927 0.3735 0.1505 0.170 Uiso calc R 1 1 . .
    C C72 0.17772(19) 0.5424(3) 0.1270(3) 0.0868(19) Uani d . 1 1 . .
    H H72A 0.1771 0.5019 0.1051 0.130 Uiso calc R 1 1 . .
    H H72B 0.2049 0.5411 0.1744 0.130 Uiso calc R 1 1 . .
    H H72C 0.1805 0.5811 0.1061 0.130 Uiso calc R 1 1 . .
loop_
    _atom_site_aniso_label
    _atom_site_aniso_U_11
    _atom_site_aniso_U_22
    _atom_site_aniso_U_33
    _atom_site_aniso_U_12
    _atom_site_aniso_U_13
    _atom_site_aniso_U_23
    Br1 0.0794(5) 0.0681(4) 0.1107(5) 0.0019(3) 0.0760(4) 0.0058(4)
    O1 0.095(3) 0.072(3) 0.087(3) -0.017(3) 0.048(3) -0.029(2)
    C1 0.043(3) 0.041(3) 0.048(3) 0.006(3) 0.029(3) 0.008(3)
    C2 0.049(3) 0.039(3) 0.058(3) 0.003(3) 0.033(3) 0.007(3)
    C3 0.057(4) 0.038(3) 0.046(3) -0.006(3) 0.026(3) -0.006(3)
    C4 0.074(5) 0.044(4) 0.065(4) -0.006(3) 0.045(4) -0.003(3)
    C5 0.096(5) 0.064(4) 0.099(5) -0.002(4) 0.072(4) -0.009(3)
    C6 0.052(3) 0.046(3) 0.055(3) 0.001(3) 0.035(3) -0.007(3)
    C7 0.041(3) 0.043(3) 0.043(3) -0.001(3) 0.025(3) 0.003(2)
    C8 0.040(3) 0.039(3) 0.041(3) 0.004(3) 0.021(3) 0.006(2)
    C9 0.054(4) 0.046(3) 0.065(4) -0.003(3) 0.041(3) -0.007(3)
    C10 0.095(4) 0.059(3) 0.116(3) -0.024(3) 0.079(3) -0.027(3)
    C11 0.095(4) 0.059(3) 0.116(3) -0.024(3) 0.079(3) -0.027(3)
    C12 0.051(4) 0.046(3) 0.077(4) 0.004(3) 0.044(3) 0.003(3)
    C13 0.066(5) 0.089(5) 0.121(5) -0.012(4) 0.058(4) -0.005(4)
    C14 0.097(5) 0.075(4) 0.090(5) -0.006(4) 0.067(4) 0.011(4)
    C15 0.135(6) 0.057(4) 0.138(6) -0.032(4) 0.104(5) -0.044(4)
    C16 0.084(5) 0.057(4) 0.105(5) 0.015(3) 0.064(4) 0.003(3)
    C17 0.089(5) 0.102(5) 0.059(4) 0.006(4) 0.049(4) -0.007(3)
    C18 0.072(4) 0.049(4) 0.091(4) -0.009(3) 0.051(4) -0.002(3)
    Br2 0.1090(6) 0.0835(5) 0.1288(6) 0.0111(4) 0.1009(5) 0.0116(4)
    O2 0.078(3) 0.072(3) 0.102(3) 0.021(2) 0.049(3) 0.036(2)
    C19 0.045(3) 0.053(4) 0.046(3) -0.001(3) 0.030(3) -0.002(3)
    C20 0.050(3) 0.041(3) 0.054(3) 0.004(3) 0.031(3) -0.004(3)
    C21 0.046(3) 0.041(3) 0.049(3) 0.002(3) 0.027(3) 0.001(3)
    C22 0.077(5) 0.043(3) 0.060(4) 0.009(3) 0.046(4) 0.003(3)
    C23 0.079(4) 0.074(4) 0.093(4) 0.002(3) 0.062(4) 0.023(3)
    C24 0.054(4) 0.044(3) 0.062(3) 0.004(3) 0.040(3) 0.005(3)
    C25 0.044(3) 0.044(3) 0.048(3) 0.006(3) 0.027(3) -0.001(3)
    C26 0.045(3) 0.045(3) 0.041(3) 0.000(3) 0.026(3) -0.004(2)
    C27 0.058(4) 0.046(3) 0.062(4) -0.002(3) 0.036(3) 0.007(3)
    C28 0.096(5) 0.057(4) 0.118(5) 0.014(4) 0.071(5) 0.019(4)
    C29 0.099(6) 0.058(4) 0.111(5) 0.029(4) 0.066(5) 0.017(4)
    C30 0.061(4) 0.050(4) 0.063(4) 0.007(3) 0.039(3) 0.007(3)
    C31 0.113(5) 0.093(5) 0.082(5) 0.023(4) 0.065(4) -0.005(4)
    C32 0.067(4) 0.086(5) 0.102(5) 0.015(4) 0.052(4) -0.001(4)
    C33 0.164(7) 0.049(4) 0.162(7) 0.017(4) 0.117(6) 0.029(4)
    C34 0.075(5) 0.068(4) 0.094(5) -0.019(4) 0.042(4) 0.003(3)
    C35 0.092(5) 0.089(5) 0.060(4) -0.011(4) 0.045(4) 0.015(3)
    C36 0.086(4) 0.054(4) 0.095(4) 0.011(3) 0.067(4) 0.004(3)
    Br3 0.1022(6) 0.0822(5) 0.1513(7) 0.0428(4) 0.0933(5) 0.0474(5)
    O3 0.136(4) 0.092(3) 0.099(3) -0.023(3) 0.095(3) -0.007(3)
    C37 0.052(4) 0.048(3) 0.060(4) 0.009(3) 0.032(3) 0.007(3)
    C38 0.052(4) 0.056(4) 0.068(4) 0.000(3) 0.042(3) -0.001(3)
    C39 0.048(3) 0.050(3) 0.053(3) -0.004(3) 0.034(3) -0.003(3)
    C40 0.056(4) 0.069(4) 0.067(4) -0.004(3) 0.042(3) 0.003(3)
    C41 0.086(4) 0.063(4) 0.081(4) -0.009(3) 0.055(4) 0.008(3)
    C42 0.059(4) 0.043(3) 0.051(3) 0.004(3) 0.034(3) 0.001(3)
    C43 0.041(3) 0.047(3) 0.041(3) 0.000(3) 0.024(3) 0.001(3)
    C44 0.046(3) 0.046(3) 0.044(3) -0.006(3) 0.028(3) -0.005(3)
    C45 0.058(4) 0.046(3) 0.060(4) 0.001(3) 0.038(3) 0.003(3)
    C46 0.134(6) 0.061(5) 0.189(7) 0.003(4) 0.137(6) 0.019(5)
    C47 0.123(6) 0.119(7) 0.192(8) 0.030(5) 0.133(6) 0.055(6)
    C48 0.050(4) 0.061(4) 0.069(4) 0.000(3) 0.041(3) 0.006(3)
    C49 0.089(5) 0.110(6) 0.119(5) 0.007(4) 0.075(5) -0.025(4)
    C50 0.046(4) 0.135(6) 0.077(5) 0.009(4) 0.023(4) -0.005(4)
    C51 0.124(6) 0.113(6) 0.173(7) 0.000(5) 0.120(6) 0.035(5)
    C52 0.109(5) 0.061(4) 0.092(5) -0.014(4) 0.067(4) -0.002(3)
    C53 0.112(5) 0.084(5) 0.069(4) -0.012(4) 0.053(4) 0.017(4)
    C54 0.077(4) 0.088(5) 0.133(5) 0.012(4) 0.081(4) 0.022(4)
    Br4 0.1032(6) 0.1114(6) 0.1450(7) 0.0567(5) 0.0864(6) 0.0657(5)
    O4 0.165(4) 0.083(3) 0.128(4) -0.016(3) 0.126(4) -0.004(3)
    C55 0.058(4) 0.042(3) 0.066(4) 0.004(3) 0.041(3) 0.002(3)
    C56 0.050(4) 0.052(4) 0.058(3) 0.002(3) 0.034(3) -0.003(3)
    C57 0.053(4) 0.045(3) 0.051(3) -0.005(3) 0.036(3) -0.001(3)
    C58 0.059(4) 0.063(4) 0.075(4) -0.003(3) 0.048(3) 0.002(3)
    C59 0.101(5) 0.059(4) 0.111(5) -0.005(4) 0.078(4) 0.012(4)
    C60 0.055(4) 0.043(3) 0.051(3) 0.007(3) 0.032(3) 0.003(3)
    C61 0.044(3) 0.041(3) 0.048(3) -0.004(3) 0.030(3) -0.002(3)
    C62 0.053(4) 0.045(3) 0.043(3) -0.002(3) 0.030(3) -0.004(3)
    C63 0.075(4) 0.060(4) 0.063(4) 0.002(3) 0.047(4) 0.018(3)
    C64 0.114(5) 0.117(5) 0.226(6) 0.032(4) 0.132(5) 0.084(5)
    C65 0.114(5) 0.117(5) 0.226(6) 0.032(4) 0.132(5) 0.084(5)
    C66 0.051(4) 0.055(4) 0.070(4) 0.002(3) 0.039(3) 0.009(3)
    C67 0.054(4) 0.125(6) 0.098(5) -0.002(4) 0.032(4) -0.020(4)
    C68 0.079(5) 0.123(6) 0.107(5) 0.015(4) 0.065(4) -0.021(4)
    C69 0.124(7) 0.196(9) 0.226(10) -0.003(6) 0.113(7) 0.108(8)
    C70 0.121(6) 0.098(5) 0.079(5) -0.001(4) 0.067(5) 0.024(4)
    C71 0.177(7) 0.047(4) 0.115(5) -0.034(4) 0.089(6) -0.002(4)
    C72 0.071(4) 0.100(5) 0.108(5) 0.014(4) 0.063(4) 0.018(4)
_geom_special_details
;
All e.s.d.'s (except the e.s.d. in the dihedral angle between two l.s. planes)
are estimated using the full covariance matrix. The cell e.s.d.'s are taken
into account individually in the estimation of e.s.d.'s in distances, angles
and torsion angles; correlations between e.s.d.'s in cell parameters are only
used when they are defined by crystal symmetry. An approximate (isotropic)
treatment of cell e.s.d.'s is used for estimating e.s.d.'s involving l.s.
planes.
;
loop_
    _geom_bond_atom_site_label_1
    _geom_bond_atom_site_label_2
    _geom_bond_site_symmetry_2
    _geom_bond_distance
    _geom_bond_publ_flag
    Br1 C1 . 1.939(4) ?
    O1 C4 . 1.216(6) ?
    C1 C2 . 1.400(6) ?
    C1 C8 . 1.410(6) ?
    C2 C3 . 1.420(6) ?
    C2 C18 . 1.512(6) ?
    C3 C6 . 1.373(6) ?
    C3 C4 . 1.502(7) ?
    C4 C5 . 1.503(7) ?
    C5 H5A . 0.9600 ?
    C5 H5B . 0.9600 ?
    C5 H5C . 0.9600 ?
    C6 C7 . 1.389(6) ?
    C6 H6 . 0.9300 ?
    C7 C8 . 1.423(6) ?
    C7 C12 . 1.538(6) ?
    C8 C9 . 1.545(6) ?
    C9 C10 . 1.552(6) ?
    C9 C16 . 1.555(6) ?
    C9 C17 . 1.557(6) ?
    C10 C11 . 1.410(7) ?
    C10 C15 . 1.552(7) ?
    C10 H10 . 0.9800 ?
    C11 C12 . 1.532(6) ?
    C11 H11A . 0.9700 ?
    C11 H11B . 0.9700 ?
    C12 C14 . 1.520(6) ?
    C12 C13 . 1.529(7) ?
    C13 H13A . 0.9600 ?
    C13 H13B . 0.9600 ?
    C13 H13C . 0.9600 ?
    C14 H14A . 0.9600 ?
    C14 H14B . 0.9600 ?
    C14 H14C . 0.9600 ?
    C15 H15A . 0.9600 ?
    C15 H15B . 0.9600 ?
    C15 H15C . 0.9600 ?
    C16 H16A . 0.9600 ?
    C16 H16B . 0.9600 ?
    C16 H16C . 0.9600 ?
    C17 H17A . 0.9600 ?
    C17 H17B . 0.9600 ?
    C17 H17C . 0.9600 ?
    C18 H18A . 0.9600 ?
    C18 H18B . 0.9600 ?
    C18 H18C . 0.9600 ?
    Br2 C19 . 1.934(4) ?
    O2 C22 . 1.225(6) ?
    C19 C20 . 1.395(6) ?
    C19 C26 . 1.422(6) ?
    C20 C21 . 1.403(6) ?
    C20 C36 . 1.516(6) ?
    C21 C24 . 1.381(6) ?
    C21 C22 . 1.505(6) ?
    C22 C23 . 1.489(7) ?
    C23 H23A . 0.9600 ?
    C23 H23B . 0.9600 ?
    C23 H23C . 0.9600 ?
    C24 C25 . 1.386(6) ?
    C24 H24 . 0.9300 ?
    C25 C26 . 1.417(6) ?
    C25 C30 . 1.539(6) ?
    C26 C27 . 1.546(6) ?
    C27 C34 . 1.549(7) ?
    C27 C28 . 1.553(7) ?
    C27 C35 . 1.556(6) ?
    C28 C29 . 1.428(7) ?
    C28 C33 . 1.545(7) ?
    C28 H28 . 0.9800 ?
    C29 C30 . 1.543(7) ?
    C29 H29A . 0.9700 ?
    C29 H29B . 0.9700 ?
    C30 C31 . 1.527(7) ?
    C30 C32 . 1.528(7) ?
    C31 H31A . 0.9600 ?
    C31 H31B . 0.9600 ?
    C31 H31C . 0.9600 ?
    C32 H32A . 0.9600 ?
    C32 H32B . 0.9600 ?
    C32 H32C . 0.9600 ?
    C33 H33A . 0.9600 ?
    C33 H33B . 0.9600 ?
    C33 H33C . 0.9600 ?
    C34 H34A . 0.9600 ?
    C34 H34B . 0.9600 ?
    C34 H34C . 0.9600 ?
    C35 H35A . 0.9600 ?
    C35 H35B . 0.9600 ?
    C35 H35C . 0.9600 ?
    C36 H36A . 0.9600 ?
    C36 H36B . 0.9600 ?
    C36 H36C . 0.9600 ?
    Br3 C37 . 1.933(5) ?
    O3 C40 . 1.214(5) ?
    C37 C38 . 1.385(6) ?
    C37 C44 . 1.426(6) ?
    C38 C39 . 1.387(6) ?
    C38 C54 . 1.523(6) ?
    C39 C42 . 1.386(6) ?
    C39 C40 . 1.511(7) ?
    C40 C41 . 1.491(7) ?
    C41 H41A . 0.9600 ?
    C41 H41B . 0.9600 ?
    C41 H41C . 0.9600 ?
    C42 C43 . 1.397(6) ?
    C42 H42 . 0.9300 ?
    C43 C44 . 1.405(6) ?
    C43 C48 . 1.528(6) ?
    C44 C45 . 1.564(6) ?
    C45 C52 . 1.528(6) ?
    C45 C53 . 1.544(7) ?
    C45 C46 . 1.549(7) ?
    C46 C47 . 1.371(8) ?
    C46 C51 . 1.534(7) ?
    C46 H46 . 0.9800 ?
    C47 C48 . 1.501(7) ?
    C47 H47A . 0.9700 ?
    C47 H47B . 0.9700 ?
    C48 C50 . 1.528(7) ?
    C48 C49 . 1.549(7) ?
    C49 H49A . 0.9600 ?
    C49 H49B . 0.9600 ?
    C49 H49C . 0.9600 ?
    C50 H50A . 0.9600 ?
    C50 H50B . 0.9600 ?
    C50 H50C . 0.9600 ?
    C51 H51A . 0.9600 ?
    C51 H51B . 0.9600 ?
    C51 H51C . 0.9600 ?
    C52 H52A . 0.9600 ?
    C52 H52B . 0.9600 ?
    C52 H52C . 0.9600 ?
    C53 H53A . 0.9600 ?
    C53 H53B . 0.9600 ?
    C53 H53C . 0.9600 ?
    C54 H54A . 0.9600 ?
    C54 H54B . 0.9600 ?
    C54 H54C . 0.9600 ?
    Br4 C55 . 1.917(5) ?
    O4 C58 . 1.212(5) ?
    C55 C56 . 1.396(6) ?
    C55 C62 . 1.424(6) ?
    C56 C57 . 1.384(6) ?
    C56 C72 . 1.527(6) ?
    C57 C60 . 1.375(6) ?
    C57 C58 . 1.505(7) ?
    C58 C59 . 1.509(7) ?
    C59 H59A . 0.9600 ?
    C59 H59B . 0.9600 ?
    C59 H59C . 0.9600 ?
    C60 C61 . 1.402(6) ?
    C60 H60 . 0.9300 ?
    C61 C62 . 1.407(6) ?
    C61 C66 . 1.519(6) ?
    C62 C63 . 1.545(6) ?
    C63 C64 . 1.523(8) ?
    C63 C71 . 1.529(7) ?
    C63 C70 . 1.551(7) ?
    C64 C65 . 1.307(8) ?
    C64 C69 . 1.536(8) ?
    C64 H64 . 0.9800 ?
    C65 C66 . 1.515(7) ?
    C65 H65A . 0.9700 ?
    C65 H65B . 0.9700 ?
    C66 C67 . 1.509(7) ?
    C66 C68 . 1.553(7) ?
    C67 H67A . 0.9600 ?
    C67 H67B . 0.9600 ?
    C67 H67C . 0.9600 ?
    C68 H68A . 0.9600 ?
    C68 H68B . 0.9600 ?
    C68 H68C . 0.9600 ?
    C69 H69A . 0.9600 ?
    C69 H69B . 0.9600 ?
    C69 H69C . 0.9600 ?
    C70 H70A . 0.9600 ?
    C70 H70B . 0.9600 ?
    C70 H70C . 0.9600 ?
    C71 H71A . 0.9600 ?
    C71 H71B . 0.9600 ?
    C71 H71C . 0.9600 ?
    C72 H72A . 0.9600 ?
    C72 H72B . 0.9600 ?
    C72 H72C . 0.9600 ?
loop_
    _geom_angle_atom_site_label_1
    _geom_angle_atom_site_label_2
    _geom_angle_atom_site_label_3
    _geom_angle_site_symmetry_1
    _geom_angle_site_symmetry_3
    _geom_angle
    _geom_angle_publ_flag
    C2 C1 C8 . . 125.6(4) ?
    C2 C1 Br1 . . 112.9(3) ?
    C8 C1 Br1 . . 121.5(3) ?
    C1 C2 C3 . . 116.0(4) ?
    C1 C2 C18 . . 122.2(4) ?
    C3 C2 C18 . . 121.9(4) ?
    C6 C3 C2 . . 119.3(4) ?
    C6 C3 C4 . . 117.9(5) ?
    C2 C3 C4 . . 122.8(5) ?
    O1 C4 C3 . . 121.4(5) ?
    O1 C4 C5 . . 120.3(5) ?
    C3 C4 C5 . . 118.3(5) ?
    C4 C5 H5A . . 109.5 ?
    C4 C5 H5B . . 109.5 ?
    H5A C5 H5B . . 109.5 ?
    C4 C5 H5C . . 109.5 ?
    H5A C5 H5C . . 109.5 ?
    H5B C5 H5C . . 109.5 ?
    C3 C6 C7 . . 124.2(4) ?
    C3 C6 H6 . . 117.9 ?
    C7 C6 H6 . . 117.9 ?
    C6 C7 C8 . . 118.6(4) ?
    C6 C7 C12 . . 117.7(4) ?
    C8 C7 C12 . . 123.7(4) ?
    C1 C8 C7 . . 116.0(4) ?
    C1 C8 C9 . . 123.1(4) ?
    C7 C8 C9 . . 120.9(4) ?
    C8 C9 C10 . . 110.7(4) ?
    C8 C9 C16 . . 109.9(4) ?
    C10 C9 C16 . . 104.7(4) ?
    C8 C9 C17 . . 109.9(4) ?
    C10 C9 C17 . . 110.6(4) ?
    C16 C9 C17 . . 110.8(4) ?
    C11 C10 C9 . . 114.8(5) ?
    C11 C10 C15 . . 111.9(5) ?
    C9 C10 C15 . . 113.7(4) ?
    C11 C10 H10 . . 105.1 ?
    C9 C10 H10 . . 105.1 ?
    C15 C10 H10 . . 105.1 ?
    C10 C11 C12 . . 116.2(5) ?
    C10 C11 H11A . . 108.2 ?
    C12 C11 H11A . . 108.2 ?
    C10 C11 H11B . . 108.2 ?
    C12 C11 H11B . . 108.2 ?
    H11A C11 H11B . . 107.4 ?
    C14 C12 C13 . . 108.8(4) ?
    C14 C12 C11 . . 111.7(4) ?
    C13 C12 C11 . . 107.1(5) ?
    C14 C12 C7 . . 110.0(4) ?
    C13 C12 C7 . . 109.2(4) ?
    C11 C12 C7 . . 109.9(4) ?
    C12 C13 H13A . . 109.5 ?
    C12 C13 H13B . . 109.5 ?
    H13A C13 H13B . . 109.5 ?
    C12 C13 H13C . . 109.5 ?
    H13A C13 H13C . . 109.5 ?
    H13B C13 H13C . . 109.5 ?
    C12 C14 H14A . . 109.5 ?
    C12 C14 H14B . . 109.5 ?
    H14A C14 H14B . . 109.5 ?
    C12 C14 H14C . . 109.5 ?
    H14A C14 H14C . . 109.5 ?
    H14B C14 H14C . . 109.5 ?
    C10 C15 H15A . . 109.5 ?
    C10 C15 H15B . . 109.5 ?
    H15A C15 H15B . . 109.5 ?
    C10 C15 H15C . . 109.5 ?
    H15A C15 H15C . . 109.5 ?
    H15B C15 H15C . . 109.5 ?
    C9 C16 H16A . . 109.5 ?
    C9 C16 H16B . . 109.5 ?
    H16A C16 H16B . . 109.5 ?
    C9 C16 H16C . . 109.5 ?
    H16A C16 H16C . . 109.5 ?
    H16B C16 H16C . . 109.5 ?
    C9 C17 H17A . . 109.5 ?
    C9 C17 H17B . . 109.5 ?
    H17A C17 H17B . . 109.5 ?
    C9 C17 H17C . . 109.5 ?
    H17A C17 H17C . . 109.5 ?
    H17B C17 H17C . . 109.5 ?
    C2 C18 H18A . . 109.5 ?
    C2 C18 H18B . . 109.5 ?
    H18A C18 H18B . . 109.5 ?
    C2 C18 H18C . . 109.5 ?
    H18A C18 H18C . . 109.5 ?
    H18B C18 H18C . . 109.5 ?
    C20 C19 C26 . . 125.1(4) ?
    C20 C19 Br2 . . 113.4(3) ?
    C26 C19 Br2 . . 121.4(3) ?
    C19 C20 C21 . . 117.6(4) ?
    C19 C20 C36 . . 121.3(4) ?
    C21 C20 C36 . . 121.2(4) ?
    C24 C21 C20 . . 118.4(4) ?
    C24 C21 C22 . . 118.3(4) ?
    C20 C21 C22 . . 123.2(4) ?
    O2 C22 C23 . . 120.6(5) ?
    O2 C22 C21 . . 120.1(5) ?
    C23 C22 C21 . . 119.3(5) ?
    C22 C23 H23A . . 109.5 ?
    C22 C23 H23B . . 109.5 ?
    H23A C23 H23B . . 109.5 ?
    C22 C23 H23C . . 109.5 ?
    H23A C23 H23C . . 109.5 ?
    H23B C23 H23C . . 109.5 ?
    C21 C24 C25 . . 123.9(4) ?
    C21 C24 H24 . . 118.1 ?
    C25 C24 H24 . . 118.1 ?
    C24 C25 C26 . . 119.9(4) ?
    C24 C25 C30 . . 116.6(4) ?
    C26 C25 C30 . . 123.4(4) ?
    C25 C26 C19 . . 114.7(4) ?
    C25 C26 C27 . . 122.5(4) ?
    C19 C26 C27 . . 122.8(4) ?
    C26 C27 C34 . . 110.4(4) ?
    C26 C27 C28 . . 110.1(4) ?
    C34 C27 C28 . . 104.3(5) ?
    C26 C27 C35 . . 111.2(4) ?
    C34 C27 C35 . . 110.1(4) ?
    C28 C27 C35 . . 110.6(4) ?
    C29 C28 C33 . . 111.5(5) ?
    C29 C28 C27 . . 114.0(5) ?
    C33 C28 C27 . . 113.6(5) ?
    C29 C28 H28 . . 105.6 ?
    C33 C28 H28 . . 105.6 ?
    C27 C28 H28 . . 105.6 ?
    C28 C29 C30 . . 116.7(5) ?
    C28 C29 H29A . . 108.1 ?
    C30 C29 H29A . . 108.1 ?
    C28 C29 H29B . . 108.1 ?
    C30 C29 H29B . . 108.1 ?
    H29A C29 H29B . . 107.3 ?
    C31 C30 C32 . . 107.9(4) ?
    C31 C30 C25 . . 111.1(4) ?
    C32 C30 C25 . . 110.6(4) ?
    C31 C30 C29 . . 110.7(5) ?
    C32 C30 C29 . . 107.6(5) ?
    C25 C30 C29 . . 108.9(4) ?
    C30 C31 H31A . . 109.5 ?
    C30 C31 H31B . . 109.5 ?
    H31A C31 H31B . . 109.5 ?
    C30 C31 H31C . . 109.5 ?
    H31A C31 H31C . . 109.5 ?
    H31B C31 H31C . . 109.5 ?
    C30 C32 H32A . . 109.5 ?
    C30 C32 H32B . . 109.5 ?
    H32A C32 H32B . . 109.5 ?
    C30 C32 H32C . . 109.5 ?
    H32A C32 H32C . . 109.5 ?
    H32B C32 H32C . . 109.5 ?
    C28 C33 H33A . . 109.5 ?
    C28 C33 H33B . . 109.5 ?
    H33A C33 H33B . . 109.5 ?
    C28 C33 H33C . . 109.5 ?
    H33A C33 H33C . . 109.5 ?
    H33B C33 H33C . . 109.5 ?
    C27 C34 H34A . . 109.5 ?
    C27 C34 H34B . . 109.5 ?
    H34A C34 H34B . . 109.5 ?
    C27 C34 H34C . . 109.5 ?
    H34A C34 H34C . . 109.5 ?
    H34B C34 H34C . . 109.5 ?
    C27 C35 H35A . . 109.5 ?
    C27 C35 H35B . . 109.5 ?
    H35A C35 H35B . . 109.5 ?
    C27 C35 H35C . . 109.5 ?
    H35A C35 H35C . . 109.5 ?
    H35B C35 H35C . . 109.5 ?
    C20 C36 H36A . . 109.5 ?
    C20 C36 H36B . . 109.5 ?
    H36A C36 H36B . . 109.5 ?
    C20 C36 H36C . . 109.5 ?
    H36A C36 H36C . . 109.5 ?
    H36B C36 H36C . . 109.5 ?
    C38 C37 C44 . . 126.0(4) ?
    C38 C37 Br3 . . 112.9(4) ?
    C44 C37 Br3 . . 121.1(4) ?
    C37 C38 C39 . . 116.8(4) ?
    C37 C38 C54 . . 122.5(5) ?
    C39 C38 C54 . . 120.8(5) ?
    C42 C39 C38 . . 119.1(4) ?
    C42 C39 C40 . . 118.8(5) ?
    C38 C39 C40 . . 122.0(4) ?
    O3 C40 C41 . . 120.8(5) ?
    O3 C40 C39 . . 121.4(5) ?
    C41 C40 C39 . . 117.8(5) ?
    C40 C41 H41A . . 109.5 ?
    C40 C41 H41B . . 109.5 ?
    H41A C41 H41B . . 109.5 ?
    C40 C41 H41C . . 109.5 ?
    H41A C41 H41C . . 109.5 ?
    H41B C41 H41C . . 109.5 ?
    C39 C42 C43 . . 124.1(5) ?
    C39 C42 H42 . . 117.9 ?
    C43 C42 H42 . . 117.9 ?
    C42 C43 C44 . . 118.6(4) ?
    C42 C43 C48 . . 117.8(4) ?
    C44 C43 C48 . . 123.6(4) ?
    C43 C44 C37 . . 115.3(4) ?
    C43 C44 C45 . . 121.7(4) ?
    C37 C44 C45 . . 122.9(4) ?
    C52 C45 C53 . . 110.6(4) ?
    C52 C45 C46 . . 105.3(5) ?
    C53 C45 C46 . . 109.7(5) ?
    C52 C45 C44 . . 110.4(4) ?
    C53 C45 C44 . . 110.3(4) ?
    C46 C45 C44 . . 110.4(4) ?
    C47 C46 C51 . . 115.2(5) ?
    C47 C46 C45 . . 117.2(5) ?
    C51 C46 C45 . . 114.7(5) ?
    C47 C46 H46 . . 102.1 ?
    C51 C46 H46 . . 102.1 ?
    C45 C46 H46 . . 102.1 ?
    C46 C47 C48 . . 120.3(6) ?
    C46 C47 H47A . . 107.2 ?
    C48 C47 H47A . . 107.2 ?
    C46 C47 H47B . . 107.2 ?
    C48 C47 H47B . . 107.2 ?
    H47A C47 H47B . . 106.9 ?
    C47 C48 C50 . . 112.2(5) ?
    C47 C48 C43 . . 109.7(4) ?
    C50 C48 C43 . . 110.4(4) ?
    C47 C48 C49 . . 107.5(5) ?
    C50 C48 C49 . . 106.9(5) ?
    C43 C48 C49 . . 110.1(4) ?
    C48 C49 H49A . . 109.5 ?
    C48 C49 H49B . . 109.5 ?
    H49A C49 H49B . . 109.5 ?
    C48 C49 H49C . . 109.5 ?
    H49A C49 H49C . . 109.5 ?
    H49B C49 H49C . . 109.5 ?
    C48 C50 H50A . . 109.5 ?
    C48 C50 H50B . . 109.5 ?
    H50A C50 H50B . . 109.5 ?
    C48 C50 H50C . . 109.5 ?
    H50A C50 H50C . . 109.5 ?
    H50B C50 H50C . . 109.5 ?
    C46 C51 H51A . . 109.5 ?
    C46 C51 H51B . . 109.5 ?
    H51A C51 H51B . . 109.5 ?
    C46 C51 H51C . . 109.5 ?
    H51A C51 H51C . . 109.5 ?
    H51B C51 H51C . . 109.5 ?
    C45 C52 H52A . . 109.5 ?
    C45 C52 H52B . . 109.5 ?
    H52A C52 H52B . . 109.5 ?
    C45 C52 H52C . . 109.5 ?
    H52A C52 H52C . . 109.5 ?
    H52B C52 H52C . . 109.5 ?
    C45 C53 H53A . . 109.5 ?
    C45 C53 H53B . . 109.5 ?
    H53A C53 H53B . . 109.5 ?
    C45 C53 H53C . . 109.5 ?
    H53A C53 H53C . . 109.5 ?
    H53B C53 H53C . . 109.5 ?
    C38 C54 H54A . . 109.5 ?
    C38 C54 H54B . . 109.5 ?
    H54A C54 H54B . . 109.5 ?
    C38 C54 H54C . . 109.5 ?
    H54A C54 H54C . . 109.5 ?
    H54B C54 H54C . . 109.5 ?
    C56 C55 C62 . . 124.8(4) ?
    C56 C55 Br4 . . 113.6(4) ?
    C62 C55 Br4 . . 121.6(4) ?
    C57 C56 C55 . . 117.2(4) ?
    C57 C56 C72 . . 120.3(5) ?
    C55 C56 C72 . . 122.5(5) ?
    C60 C57 C56 . . 119.3(4) ?
    C60 C57 C58 . . 118.7(5) ?
    C56 C57 C58 . . 122.0(5) ?
    O4 C58 C57 . . 122.5(5) ?
    O4 C58 C59 . . 120.3(5) ?
    C57 C58 C59 . . 117.2(5) ?
    C58 C59 H59A . . 109.5 ?
    C58 C59 H59B . . 109.5 ?
    H59A C59 H59B . . 109.5 ?
    C58 C59 H59C . . 109.5 ?
    H59A C59 H59C . . 109.5 ?
    H59B C59 H59C . . 109.5 ?
    C57 C60 C61 . . 124.1(4) ?
    C57 C60 H60 . . 117.9 ?
    C61 C60 H60 . . 117.9 ?
    C60 C61 C62 . . 118.3(4) ?
    C60 C61 C66 . . 117.7(4) ?
    C62 C61 C66 . . 124.0(4) ?
    C61 C62 C55 . . 116.0(4) ?
    C61 C62 C63 . . 121.1(4) ?
    C55 C62 C63 . . 122.9(4) ?
    C64 C63 C71 . . 106.6(5) ?
    C64 C63 C62 . . 110.0(4) ?
    C71 C63 C62 . . 111.1(4) ?
    C64 C63 C70 . . 109.3(5) ?
    C71 C63 C70 . . 110.9(5) ?
    C62 C63 C70 . . 109.0(4) ?
    C65 C64 C63 . . 120.7(6) ?
    C65 C64 C69 . . 115.7(6) ?
    C63 C64 C69 . . 116.5(6) ?
    C65 C64 H64 . . 98.9 ?
    C63 C64 H64 . . 98.9 ?
    C69 C64 H64 . . 98.9 ?
    C64 C65 C66 . . 121.4(6) ?
    C64 C65 H65A . . 107.0 ?
    C66 C65 H65A . . 107.0 ?
    C64 C65 H65B . . 107.0 ?
    C66 C65 H65B . . 107.0 ?
    H65A C65 H65B . . 106.7 ?
    C67 C66 C65 . . 112.1(5) ?
    C67 C66 C61 . . 111.2(4) ?
    C65 C66 C61 . . 109.8(4) ?
    C67 C66 C68 . . 106.6(5) ?
    C65 C66 C68 . . 107.0(5) ?
    C61 C66 C68 . . 110.0(4) ?
    C66 C67 H67A . . 109.5 ?
    C66 C67 H67B . . 109.5 ?
    H67A C67 H67B . . 109.5 ?
    C66 C67 H67C . . 109.5 ?
    H67A C67 H67C . . 109.5 ?
    H67B C67 H67C . . 109.5 ?
    C66 C68 H68A . . 109.5 ?
    C66 C68 H68B . . 109.5 ?
    H68A C68 H68B . . 109.5 ?
    C66 C68 H68C . . 109.5 ?
    H68A C68 H68C . . 109.5 ?
    H68B C68 H68C . . 109.5 ?
    C64 C69 H69A . . 109.5 ?
    C64 C69 H69B . . 109.5 ?
    H69A C69 H69B . . 109.5 ?
    C64 C69 H69C . . 109.5 ?
    H69A C69 H69C . . 109.5 ?
    H69B C69 H69C . . 109.5 ?
    C63 C70 H70A . . 109.5 ?
    C63 C70 H70B . . 109.5 ?
    H70A C70 H70B . . 109.5 ?
    C63 C70 H70C . . 109.5 ?
    H70A C70 H70C . . 109.5 ?
    H70B C70 H70C . . 109.5 ?
    C63 C71 H71A . . 109.5 ?
    C63 C71 H71B . . 109.5 ?
    H71A C71 H71B . . 109.5 ?
    C63 C71 H71C . . 109.5 ?
    H71A C71 H71C . . 109.5 ?
    H71B C71 H71C . . 109.5 ?
    C56 C72 H72A . . 109.5 ?
    C56 C72 H72B . . 109.5 ?
    H72A C72 H72B . . 109.5 ?
    C56 C72 H72C . . 109.5 ?
    H72A C72 H72C . . 109.5 ?
    H72B C72 H72C . . 109.5 ?
loop_
    _geom_torsion_atom_site_label_1
    _geom_torsion_atom_site_label_2
    _geom_torsion_atom_site_label_3
    _geom_torsion_atom_site_label_4
    _geom_torsion_site_symmetry_1
    _geom_torsion_site_symmetry_2
    _geom_torsion_site_symmetry_3
    _geom_torsion_site_symmetry_4
    _geom_torsion
    _geom_torsion_publ_flag
    C8 C1 C2 C3 . . . . -0.8(7) ?
    Br1 C1 C2 C3 . . . . 178.1(3) ?
    C8 C1 C2 C18 . . . . 179.8(4) ?
    Br1 C1 C2 C18 . . . . -1.3(6) ?
    C1 C2 C3 C6 . . . . -4.2(7) ?
    C18 C2 C3 C6 . . . . 175.2(4) ?
    C1 C2 C3 C4 . . . . 177.7(4) ?
    C18 C2 C3 C4 . . . . -2.9(7) ?
    C6 C3 C4 O1 . . . . 137.0(5) ?
    C2 C3 C4 O1 . . . . -44.9(7) ?
    C6 C3 C4 C5 . . . . -43.3(6) ?
    C2 C3 C4 C5 . . . . 134.9(5) ?
    C2 C3 C6 C7 . . . . 5.5(7) ?
    C4 C3 C6 C7 . . . . -176.3(5) ?
    C3 C6 C7 C8 . . . . -1.4(7) ?
    C3 C6 C7 C12 . . . . 179.3(4) ?
    C2 C1 C8 C7 . . . . 4.6(7) ?
    Br1 C1 C8 C7 . . . . -174.2(3) ?
    C2 C1 C8 C9 . . . . -174.9(4) ?
    Br1 C1 C8 C9 . . . . 6.3(6) ?
    C6 C7 C8 C1 . . . . -3.4(6) ?
    C12 C7 C8 C1 . . . . 175.8(4) ?
    C6 C7 C8 C9 . . . . 176.1(4) ?
    C12 C7 C8 C9 . . . . -4.7(7) ?
    C1 C8 C9 C10 . . . . 168.9(4) ?
    C7 C8 C9 C10 . . . . -10.5(6) ?
    C1 C8 C9 C16 . . . . 53.7(6) ?
    C7 C8 C9 C16 . . . . -125.8(4) ?
    C1 C8 C9 C17 . . . . -68.6(6) ?
    C7 C8 C9 C17 . . . . 112.0(5) ?
    C8 C9 C10 C11 . . . . 42.2(7) ?
    C16 C9 C10 C11 . . . . 160.6(5) ?
    C17 C9 C10 C11 . . . . -79.9(6) ?
    C8 C9 C10 C15 . . . . 172.9(5) ?
    C16 C9 C10 C15 . . . . -68.7(6) ?
    C17 C9 C10 C15 . . . . 50.8(6) ?
    C9 C10 C11 C12 . . . . -60.2(7) ?
    C15 C10 C11 C12 . . . . 168.2(5) ?
    C10 C11 C12 C14 . . . . -81.5(6) ?
    C10 C11 C12 C13 . . . . 159.4(5) ?
    C10 C11 C12 C7 . . . . 40.8(7) ?
    C6 C7 C12 C14 . . . . -65.9(5) ?
    C8 C7 C12 C14 . . . . 114.9(5) ?
    C6 C7 C12 C13 . . . . 53.5(6) ?
    C8 C7 C12 C13 . . . . -125.7(5) ?
    C6 C7 C12 C11 . . . . 170.7(4) ?
    C8 C7 C12 C11 . . . . -8.5(6) ?
    C26 C19 C20 C21 . . . . -0.7(7) ?
    Br2 C19 C20 C21 . . . . 178.6(3) ?
    C26 C19 C20 C36 . . . . -178.3(4) ?
    Br2 C19 C20 C36 . . . . 1.0(6) ?
    C19 C20 C21 C24 . . . . -4.1(7) ?
    C36 C20 C21 C24 . . . . 173.5(4) ?
    C19 C20 C21 C22 . . . . 173.9(4) ?
    C36 C20 C21 C22 . . . . -8.4(7) ?
    C24 C21 C22 O2 . . . . 136.4(5) ?
    C20 C21 C22 O2 . . . . -41.6(7) ?
    C24 C21 C22 C23 . . . . -43.7(6) ?
    C20 C21 C22 C23 . . . . 138.2(5) ?
    C20 C21 C24 C25 . . . . 4.4(7) ?
    C22 C21 C24 C25 . . . . -173.7(5) ?
    C21 C24 C25 C26 . . . . 0.3(7) ?
    C21 C24 C25 C30 . . . . -177.8(4) ?
    C24 C25 C26 C19 . . . . -4.8(6) ?
    C30 C25 C26 C19 . . . . 173.2(4) ?
    C24 C25 C26 C27 . . . . 173.7(4) ?
    C30 C25 C26 C27 . . . . -8.3(7) ?
    C20 C19 C26 C25 . . . . 5.1(7) ?
    Br2 C19 C26 C25 . . . . -174.1(3) ?
    C20 C19 C26 C27 . . . . -173.4(4) ?
    Br2 C19 C26 C27 . . . . 7.4(6) ?
    C25 C26 C27 C34 . . . . -122.2(5) ?
    C19 C26 C27 C34 . . . . 56.2(6) ?
    C25 C26 C27 C28 . . . . -7.7(6) ?
    C19 C26 C27 C28 . . . . 170.8(5) ?
    C25 C26 C27 C35 . . . . 115.2(5) ?
    C19 C26 C27 C35 . . . . -66.4(6) ?
    C26 C27 C28 C29 . . . . 40.8(7) ?
    C34 C27 C28 C29 . . . . 159.2(5) ?
    C35 C27 C28 C29 . . . . -82.4(6) ?
    C26 C27 C28 C33 . . . . 170.1(5) ?
    C34 C27 C28 C33 . . . . -71.5(6) ?
    C35 C27 C28 C33 . . . . 46.9(7) ?
    C33 C28 C29 C30 . . . . 168.5(5) ?
    C27 C28 C29 C30 . . . . -61.3(7) ?
    C24 C25 C30 C31 . . . . -66.6(6) ?
    C26 C25 C30 C31 . . . . 115.3(5) ?
    C24 C25 C30 C32 . . . . 53.1(6) ?
    C26 C25 C30 C32 . . . . -125.0(5) ?
    C24 C25 C30 C29 . . . . 171.2(5) ?
    C26 C25 C30 C29 . . . . -6.9(7) ?
    C28 C29 C30 C31 . . . . -80.7(6) ?
    C28 C29 C30 C32 . . . . 161.6(5) ?
    C28 C29 C30 C25 . . . . 41.7(7) ?
    C44 C37 C38 C39 . . . . -0.1(8) ?
    Br3 C37 C38 C39 . . . . 179.3(4) ?
    C44 C37 C38 C54 . . . . 178.4(5) ?
    Br3 C37 C38 C54 . . . . -2.2(6) ?
    C37 C38 C39 C42 . . . . 2.7(7) ?
    C54 C38 C39 C42 . . . . -175.9(5) ?
    C37 C38 C39 C40 . . . . -175.0(5) ?
    C54 C38 C39 C40 . . . . 6.5(8) ?
    C42 C39 C40 O3 . . . . -126.4(5) ?
    C38 C39 C40 O3 . . . . 51.3(7) ?
    C42 C39 C40 C41 . . . . 53.5(6) ?
    C38 C39 C40 C41 . . . . -128.8(5) ?
    C38 C39 C42 C43 . . . . -2.6(7) ?
    C40 C39 C42 C43 . . . . 175.2(4) ?
    C39 C42 C43 C44 . . . . -0.3(7) ?
    C39 C42 C43 C48 . . . . 179.6(4) ?
    C42 C43 C44 C37 . . . . 2.8(6) ?
    C48 C43 C44 C37 . . . . -177.2(4) ?
    C42 C43 C44 C45 . . . . -176.2(4) ?
    C48 C43 C44 C45 . . . . 3.8(7) ?
    C38 C37 C44 C43 . . . . -2.7(7) ?
    Br3 C37 C44 C43 . . . . 178.0(3) ?
    C38 C37 C44 C45 . . . . 176.3(5) ?
    Br3 C37 C44 C45 . . . . -3.0(6) ?
    C43 C44 C45 C52 . . . . 121.3(5) ?
    C37 C44 C45 C52 . . . . -57.7(6) ?
    C43 C44 C45 C53 . . . . -116.2(5) ?
    C37 C44 C45 C53 . . . . 64.9(6) ?
    C43 C44 C45 C46 . . . . 5.3(6) ?
    C37 C44 C45 C46 . . . . -173.6(5) ?
    C52 C45 C46 C47 . . . . -151.1(7) ?
    C53 C45 C46 C47 . . . . 89.9(7) ?
    C44 C45 C46 C47 . . . . -31.9(8) ?
    C52 C45 C46 C51 . . . . 69.1(7) ?
    C53 C45 C46 C51 . . . . -49.9(7) ?
    C44 C45 C46 C51 . . . . -171.7(5) ?
    C51 C46 C47 C48 . . . . -168.0(6) ?
    C45 C46 C47 C48 . . . . 52.4(10) ?
    C46 C47 C48 C50 . . . . 83.7(8) ?
    C46 C47 C48 C43 . . . . -39.3(9) ?
    C46 C47 C48 C49 . . . . -159.0(7) ?
    C42 C43 C48 C47 . . . . -169.4(5) ?
    C44 C43 C48 C47 . . . . 10.6(7) ?
    C42 C43 C48 C50 . . . . 66.4(6) ?
    C44 C43 C48 C50 . . . . -113.6(5) ?
    C42 C43 C48 C49 . . . . -51.4(6) ?
    C44 C43 C48 C49 . . . . 128.6(5) ?
    C62 C55 C56 C57 . . . . 3.3(7) ?
    Br4 C55 C56 C57 . . . . -174.7(3) ?
    C62 C55 C56 C72 . . . . -178.4(5) ?
    Br4 C55 C56 C72 . . . . 3.6(6) ?
    C55 C56 C57 C60 . . . . 1.0(7) ?
    C72 C56 C57 C60 . . . . -177.3(4) ?
    C55 C56 C57 C58 . . . . -178.4(5) ?
    C72 C56 C57 C58 . . . . 3.2(7) ?
    C60 C57 C58 O4 . . . . -125.9(6) ?
    C56 C57 C58 O4 . . . . 53.5(8) ?
    C60 C57 C58 C59 . . . . 54.4(6) ?
    C56 C57 C58 C59 . . . . -126.1(5) ?
    C56 C57 C60 C61 . . . . -3.8(7) ?
    C58 C57 C60 C61 . . . . 175.6(4) ?
    C57 C60 C61 C62 . . . . 2.3(7) ?
    C57 C60 C61 C66 . . . . -178.6(4) ?
    C60 C61 C62 C55 . . . . 1.8(6) ?
    C66 C61 C62 C55 . . . . -177.3(4) ?
    C60 C61 C62 C63 . . . . -176.5(4) ?
    C66 C61 C62 C63 . . . . 4.4(7) ?
    C56 C55 C62 C61 . . . . -4.7(7) ?
    Br4 C55 C62 C61 . . . . 173.2(3) ?
    C56 C55 C62 C63 . . . . 173.6(5) ?
    Br4 C55 C62 C63 . . . . -8.5(6) ?
    C61 C62 C63 C64 . . . . 7.3(7) ?
    C55 C62 C63 C64 . . . . -171.0(5) ?
    C61 C62 C63 C71 . . . . 125.0(5) ?
    C55 C62 C63 C71 . . . . -53.2(6) ?
    C61 C62 C63 C70 . . . . -112.5(5) ?
    C55 C62 C63 C70 . . . . 69.2(6) ?
    C71 C63 C64 C65 . . . . -153.1(8) ?
    C62 C63 C64 C65 . . . . -32.6(11) ?
    C70 C63 C64 C65 . . . . 87.0(9) ?
    C71 C63 C64 C69 . . . . 57.5(9) ?
    C62 C63 C64 C69 . . . . 178.0(7) ?
    C70 C63 C64 C69 . . . . -62.3(9) ?
    C63 C64 C65 C66 . . . . 46.8(13) ?
    C69 C64 C65 C66 . . . . -163.6(7) ?
    C64 C65 C66 C67 . . . . 94.1(9) ?
    C64 C65 C66 C61 . . . . -30.0(11) ?
    C64 C65 C66 C68 . . . . -149.4(9) ?
    C60 C61 C66 C67 . . . . 60.7(6) ?
    C62 C61 C66 C67 . . . . -120.2(5) ?
    C60 C61 C66 C65 . . . . -174.7(5) ?
    C62 C61 C66 C65 . . . . 4.4(7) ?
    C60 C61 C66 C68 . . . . -57.2(6) ?
    C62 C61 C66 C68 . . . . 121.9(5) ?
_iucr_refine_instructions_details
;
TITL wk82 in C2/c
CELL  0.71073   35.0070   19.7600   24.8260    90.000   127.681    90.000
ZERR  32  0.0080    0.0050    0.0100     0.000     0.006     0.000
LATT   7
SYMM             - X ,              Y ,    0.50000 - Z
SFAC  C   2.31000  20.84392   1.02000  10.20751   1.58860   0.56870   0.86500 =
         51.65125   0.21560   0.00330   0.00160    11.500   0.68000  12.01000
SFAC  H   0.49300  10.51091   0.32291  26.12573   0.14019   3.14236   0.04081 =
         57.79977   0.00304   0.00000   0.00000     0.624   0.35000   1.00800
SFAC Br  17.17892   2.17230   5.23581  16.57962   5.63771   0.26090   3.98510 =
         41.43285   2.95570  -0.29010   2.45950 10000.000   1.21000  79.90000
SFAC  O   3.04850  13.27711   2.28680   5.70111   1.54630   0.32390   0.86700 =
         32.90894   0.25080   0.01060   0.00600    32.500   0.68000  16.00000
UNIT   576    800  32  32
L.S. 10
FMAP 2
PLAN 20
OMIT -2 52.7
EADP C10 C11
EADP C64 C65
ACTA  50
BOND $H
CONF
WGHT    0.055300
FVAR       0.02196
BR1   3    0.262641    0.324623    0.340352    11.00000    0.07936    0.06808 =
         0.11067    0.00578    0.07599    0.00193
O1    4    0.241933    0.479722    0.512972    11.00000    0.09461    0.07171 =
         0.08732   -0.02950    0.04781   -0.01720
C1    1    0.225431    0.325890    0.374420    11.00000    0.04302    0.04081 =
         0.04773    0.00784    0.02893    0.00591
C2    1    0.229614    0.386995    0.406169    11.00000    0.04940    0.03915 =
         0.05798    0.00738    0.03268    0.00275
C3    1    0.202051    0.392287    0.430442    11.00000    0.05655    0.03823 =
         0.04598   -0.00586    0.02640   -0.00568
C4    1    0.203823    0.453353    0.467962    11.00000    0.07408    0.04384 =
         0.06549   -0.00320    0.04528   -0.00610
C5    1    0.157010    0.481658    0.448356    11.00000    0.09613    0.06449 =
         0.09913   -0.00862    0.07200   -0.00180
AFIX 137
H5A   2    0.163377    0.521111    0.475261    11.00000   -1.50000
H5B   2    0.141044    0.448216    0.456258    11.00000   -1.50000
H5C   2    0.136717    0.493721    0.401027    11.00000   -1.50000
AFIX   0
C6    1    0.171315    0.340672    0.417840    11.00000    0.05194    0.04559 =
         0.05500   -0.00704    0.03522    0.00084
AFIX  43
H6    2    0.151566    0.346851    0.430706    11.00000   -1.20000
AFIX   0
C7    1    0.167813    0.279789    0.387098    11.00000    0.04063    0.04316 =
         0.04327    0.00320    0.02506   -0.00072
C8    1    0.196978    0.270157    0.365660    11.00000    0.04037    0.03865 =
         0.04081    0.00611    0.02117    0.00358
C9    1    0.197020    0.201893    0.335325    11.00000    0.05432    0.04623 =
         0.06492   -0.00735    0.04050   -0.00331
C10   1    0.170165    0.146820    0.345172    11.00000    0.09508    0.05878 =
         0.11620   -0.02704    0.07880   -0.02352
AFIX  13
H10   2    0.191907    0.135857    0.393802    11.00000   -1.20000
AFIX   0
C11   1    0.127066    0.168735    0.332666    11.00000    0.09508    0.05878 =
         0.11620   -0.02704    0.07880   -0.02352
AFIX  23
H11A  2    0.112612    0.130392    0.338512    11.00000   -1.20000
H11B  2    0.104874    0.182791    0.285464    11.00000   -1.20000
AFIX   0
C12   1    0.131888    0.226778    0.377367    11.00000    0.05050    0.04606 =
         0.07722    0.00272    0.04377    0.00434
C13   1    0.082055    0.259273    0.339896    11.00000    0.06592    0.08853 =
         0.12055   -0.00516    0.05838   -0.01179
AFIX 137
H13A  2    0.059049    0.225587    0.330895    11.00000   -1.50000
H13B  2    0.072528    0.278166    0.297682    11.00000   -1.50000
H13C  2    0.083292    0.294472    0.367580    11.00000   -1.50000
AFIX   0
C14   1    0.147968    0.201516    0.446191    11.00000    0.09707    0.07490 =
         0.08950    0.01094    0.06742   -0.00574
AFIX 137
H14A  2    0.178197    0.178171    0.468792    11.00000   -1.50000
H14B  2    0.124104    0.171149    0.439830    11.00000   -1.50000
H14C  2    0.151759    0.239269    0.473426    11.00000   -1.50000
AFIX   0
C15   1    0.163192    0.079198    0.308299    11.00000    0.13535    0.05660 =
         0.13822   -0.04445    0.10392   -0.03158
AFIX 137
H15A  2    0.153344    0.044537    0.324578    11.00000   -1.50000
H15B  2    0.193071    0.066364    0.317346    11.00000   -1.50000
H15C  2    0.138850    0.084875    0.260172    11.00000   -1.50000
AFIX   0
C16   1    0.249563    0.175013    0.375248    11.00000    0.08394    0.05726 =
         0.10493    0.00285    0.06401    0.01454
AFIX 137
H16A  2    0.266098    0.180513    0.423199    11.00000   -1.50000
H16B  2    0.266151    0.200006    0.362035    11.00000   -1.50000
H16C  2    0.248871    0.127929    0.365151    11.00000   -1.50000
AFIX   0
C17   1    0.173321    0.210712    0.258445    11.00000    0.08945    0.10231 =
         0.05924   -0.00747    0.04872    0.00624
AFIX 137
H17A  2    0.139171    0.217068    0.233169    11.00000   -1.50000
H17B  2    0.179198    0.171030    0.242187    11.00000   -1.50000
H17C  2    0.186986    0.249473    0.252591    11.00000   -1.50000
AFIX   0
C18   1    0.261164    0.444324    0.413628    11.00000    0.07238    0.04941 =
         0.09099   -0.00191    0.05102   -0.00942
AFIX 137
H18A  2    0.294207    0.429741    0.441274    11.00000   -1.50000
H18B  2    0.258058    0.482282    0.434837    11.00000   -1.50000
H18C  2    0.251251    0.457338    0.369508    11.00000   -1.50000
AFIX   0
BR2   3   -0.009452    0.074363    0.168871    11.00000    0.10901    0.08354 =
         0.12876    0.01159    0.10091    0.01107
O2    4    0.016682    0.234455    0.007644    11.00000    0.07840    0.07194 =
         0.10152    0.03589    0.04877    0.02087
C19   1    0.026614    0.073536    0.133268    11.00000    0.04523    0.05335 =
         0.04641   -0.00163    0.02966   -0.00148
C20   1    0.027628    0.136195    0.108246    11.00000    0.04966    0.04138 =
         0.05421   -0.00359    0.03060    0.00354
C21   1    0.053886    0.140946    0.082711    11.00000    0.04551    0.04060 =
         0.04853    0.00069    0.02710    0.00159
C22   1    0.054185    0.203241    0.048102    11.00000    0.07734    0.04335 =
         0.05960    0.00324    0.04573    0.00851
C23   1    0.100481    0.226426    0.063735    11.00000    0.07924    0.07362 =
         0.09346    0.02273    0.06246    0.00249
AFIX 137
H23A  2    0.095359    0.268383    0.040683    11.00000   -1.50000
H23B  2    0.111927    0.192939    0.048666    11.00000   -1.50000
H23C  2    0.123999    0.232900    0.111933    11.00000   -1.50000
AFIX   0
C24   1    0.079609    0.085091    0.087807    11.00000    0.05398    0.04423 =
         0.06164    0.00461    0.04029    0.00437
AFIX  43
H24   2    0.098746    0.089485    0.073724    11.00000   -1.20000
AFIX   0
C25   1    0.078607    0.022838    0.112671    11.00000    0.04431    0.04415 =
         0.04766   -0.00065    0.02697    0.00563
C26   1    0.049737    0.013795    0.134341    11.00000    0.04495    0.04520 =
         0.04120   -0.00422    0.02579   -0.00033
C27   1    0.042963   -0.055955    0.155708    11.00000    0.05797    0.04627 =
         0.06170    0.00747    0.03590   -0.00221
C28   1    0.065939   -0.112330    0.140235    11.00000    0.09563    0.05725 =
         0.11809    0.01935    0.07132    0.01407
AFIX  13
H28   2    0.043815   -0.118651    0.090779    11.00000   -1.20000
AFIX   0
C29   1    0.111185   -0.093980    0.155895    11.00000    0.09865    0.05809 =
         0.11119    0.01694    0.06588    0.02884
AFIX  23
H29A  2    0.123580   -0.132896    0.147193    11.00000   -1.20000
H29B  2    0.133607   -0.084334    0.204231    11.00000   -1.20000
AFIX   0
C30   1    0.111072   -0.032965    0.117039    11.00000    0.06111    0.04998 =
         0.06273    0.00650    0.03878    0.00690
C31   1    0.093805   -0.054108    0.046206    11.00000    0.11318    0.09344 =
         0.08159   -0.00530    0.06454    0.02316
AFIX 137
H31A  2    0.061226   -0.070411    0.020377    11.00000   -1.50000
H31B  2    0.114303   -0.089345    0.050258    11.00000   -1.50000
H31C  2    0.095032   -0.015858    0.023461    11.00000   -1.50000
AFIX   0
C32   1    0.163061   -0.008027    0.156666    11.00000    0.06699    0.08552 =
         0.10240   -0.00124    0.05153    0.01544
AFIX 137
H32A  2    0.164597    0.027154    0.131377    11.00000   -1.50000
H32B  2    0.183458   -0.044925    0.163541    11.00000   -1.50000
H32C  2    0.173796    0.009361    0.199982    11.00000   -1.50000
AFIX   0
C33   1    0.068708   -0.181784    0.171015    11.00000    0.16391    0.04871 =
         0.16172    0.02888    0.11742    0.01650
AFIX 137
H33A  2    0.075835   -0.216265    0.151104    11.00000   -1.50000
H33B  2    0.038324   -0.191481    0.161735    11.00000   -1.50000
H33C  2    0.093686   -0.180768    0.219333    11.00000   -1.50000
AFIX   0
C34   1   -0.011264   -0.074820    0.111368    11.00000    0.07522    0.06759 =
         0.09366    0.00339    0.04202   -0.01888
AFIX 137
H34A  2   -0.026688   -0.049323    0.126130    11.00000   -1.50000
H34B  2   -0.014509   -0.122300    0.115919    11.00000   -1.50000
H34C  2   -0.026200   -0.064528    0.064577    11.00000   -1.50000
AFIX   0
C35   1    0.065061   -0.056588    0.232355    11.00000    0.09233    0.08875 =
         0.06040    0.01464    0.04452   -0.01093
AFIX 137
H35A  2    0.099638   -0.056703    0.259659    11.00000   -1.50000
H35B  2    0.054509   -0.096392    0.242047    11.00000   -1.50000
H35C  2    0.054672   -0.017059    0.242661    11.00000   -1.50000
AFIX   0
C36   1    0.002928    0.197598    0.111098    11.00000    0.08552    0.05404 =
         0.09457    0.00443    0.06707    0.01099
AFIX 137
H36A  2   -0.031378    0.190775    0.081422    11.00000   -1.50000
H36B  2    0.010663    0.236961    0.096808    11.00000   -1.50000
H36C  2    0.013864    0.203930    0.156869    11.00000   -1.50000
AFIX   0
BR3   3    0.399628    0.157414    0.168119    11.00000    0.10217    0.08218 =
         0.15127    0.04745    0.09332    0.04278
O3    4    0.356296    0.385640    0.004380    11.00000    0.13642    0.09196 =
         0.09887   -0.00729    0.09484   -0.02265
C37   1    0.359390    0.237293    0.135447    11.00000    0.05233    0.04820 =
         0.06011    0.00707    0.03216    0.00949
C38   1    0.373076    0.285792    0.109975    11.00000    0.05215    0.05648 =
         0.06787   -0.00112    0.04244    0.00008
C39   1    0.345725    0.344569    0.084662    11.00000    0.04843    0.05032 =
         0.05313   -0.00251    0.03436   -0.00415
C40   1    0.354298    0.398940    0.050341    11.00000    0.05634    0.06878 =
         0.06711    0.00321    0.04178   -0.00418
C41   1    0.360208    0.469922    0.074704    11.00000    0.08556    0.06256 =
         0.08078    0.00758    0.05525   -0.00884
AFIX 137
H41A  2    0.366912    0.498937    0.050383    11.00000   -1.50000
H41B  2    0.386483    0.472058    0.122504    11.00000   -1.50000
H41C  2    0.331035    0.484474    0.066914    11.00000   -1.50000
AFIX   0
C42   1    0.308233    0.352687    0.088762    11.00000    0.05909    0.04281 =
         0.05147    0.00109    0.03426    0.00431
AFIX  43
H42   2    0.291109    0.393156    0.073244    11.00000   -1.20000
AFIX   0
C43   1    0.294557    0.303903    0.114736    11.00000    0.04072    0.04718 =
         0.04136    0.00109    0.02416    0.00041
C44   1    0.319891    0.242355    0.138031    11.00000    0.04610    0.04585 =
         0.04363   -0.00485    0.02752   -0.00633
C45   1    0.304833    0.183544    0.163696    11.00000    0.05781    0.04553 =
         0.06015    0.00304    0.03815    0.00147
C46   1    0.257456    0.201536    0.152731    11.00000    0.13370    0.06128 =
         0.18910    0.01873    0.13739    0.00346
AFIX  13
H46   2    0.232975    0.192398    0.104081    11.00000   -1.20000
AFIX   0
C47   1    0.249464    0.268503    0.157239    11.00000    0.12317    0.11884 =
         0.19171    0.05469    0.13330    0.03001
AFIX  23
H47A  2    0.272251    0.281454    0.204695    11.00000   -1.20000
H47B  2    0.217496    0.271859    0.145392    11.00000   -1.20000
AFIX   0
C48   1    0.252575    0.320735    0.116171    11.00000    0.04957    0.06057 =
         0.06882    0.00618    0.04103    0.00003
C49   1    0.261148    0.390132    0.150952    11.00000    0.08864    0.11010 =
         0.11944   -0.02477    0.07512    0.00741
AFIX 137
H49A  2    0.236815    0.397586    0.156861    11.00000   -1.50000
H49B  2    0.259525    0.425368    0.122992    11.00000   -1.50000
H49C  2    0.292419    0.390454    0.194561    11.00000   -1.50000
AFIX   0
C50   1    0.205612    0.326626    0.043797    11.00000    0.04587    0.13503 =
         0.07702   -0.00548    0.02302    0.00861
AFIX 137
H50A  2    0.199550    0.284910    0.019941    11.00000   -1.50000
H50B  2    0.208345    0.362784    0.020506    11.00000   -1.50000
H50C  2    0.179429    0.335886    0.045459    11.00000   -1.50000
AFIX   0
C51   1    0.243240    0.151883    0.185242    11.00000    0.12378    0.11269 =
         0.17334    0.03466    0.11969   -0.00049
AFIX 137
H51A  2    0.263814    0.158605    0.233627    11.00000   -1.50000
H51B  2    0.246727    0.106321    0.175401    11.00000   -1.50000
H51C  2    0.210282    0.159647    0.167046    11.00000   -1.50000
AFIX   0
C52   1    0.293304    0.119680    0.121492    11.00000    0.10936    0.06066 =
         0.09171   -0.00165    0.06709   -0.01367
AFIX 137
H52A  2    0.322335    0.102692    0.130303    11.00000   -1.50000
H52B  2    0.270280    0.130279    0.074007    11.00000   -1.50000
H52C  2    0.280056    0.085958    0.133658    11.00000   -1.50000
AFIX   0
C53   1    0.345258    0.169592    0.239877    11.00000    0.11188    0.08428 =
         0.06914    0.01688    0.05290   -0.01187
AFIX 137
H53A  2    0.338902    0.127637    0.252560    11.00000   -1.50000
H53B  2    0.346296    0.205697    0.266619    11.00000   -1.50000
H53C  2    0.375713    0.166766    0.247821    11.00000   -1.50000
AFIX   0
C54   1    0.416655    0.276870    0.110828    11.00000    0.07734    0.08839 =
         0.13330    0.02227    0.08075    0.01218
AFIX 137
H54A  2    0.421879    0.317717    0.095224    11.00000   -1.50000
H54B  2    0.410875    0.240085    0.081423    11.00000   -1.50000
H54C  2    0.444683    0.267182    0.156376    11.00000   -1.50000
AFIX   0
BR4   3    0.168868    0.435736    0.205962    11.00000    0.10322    0.11139 =
         0.14499    0.06572    0.08640    0.05673
O4    4    0.114417    0.636413    0.005995    11.00000    0.16500    0.08275 =
         0.12810   -0.00407    0.12634   -0.01554
C55   1    0.119507    0.501675    0.150195    11.00000    0.05815    0.04203 =
         0.06607    0.00213    0.04067    0.00356
C56   1    0.131213    0.547669    0.119631    11.00000    0.05035    0.05194 =
         0.05783   -0.00344    0.03446    0.00161
C57   1    0.099286    0.600338    0.083144    11.00000    0.05294    0.04540 =
         0.05063   -0.00122    0.03642   -0.00480
C58   1    0.107422    0.651996    0.046552    11.00000    0.05934    0.06323 =
         0.07526    0.00202    0.04824   -0.00317
C59   1    0.106878    0.725510    0.062520    11.00000    0.10145    0.05886 =
         0.11093    0.01188    0.07840   -0.00457
AFIX 137
H59A  2    0.110848    0.753445    0.034616    11.00000   -1.50000
H59B  2    0.132789    0.733965    0.109630    11.00000   -1.50000
H59C  2    0.076652    0.735892    0.053472    11.00000   -1.50000
AFIX   0
C60   1    0.058597    0.605644    0.079526    11.00000    0.05510    0.04260 =
         0.05054    0.00251    0.03241    0.00687
AFIX  43
H60   2    0.038642    0.642915    0.057095    11.00000   -1.20000
AFIX   0
C61   1    0.045298    0.558431    0.107506    11.00000    0.04359    0.04094 =
         0.04848   -0.00183    0.03015   -0.00353
C62   1    0.076165    0.503192    0.143671    11.00000    0.05262    0.04503 =
         0.04318   -0.00447    0.02951   -0.00239
C63   1    0.062408    0.447131    0.172394    11.00000    0.07546    0.06021 =
         0.06253    0.01820    0.04690    0.00226
C64   1    0.010821    0.457535    0.147500    11.00000    0.11382    0.11673 =
         0.22618    0.08390    0.13195    0.03192
AFIX  13
H64   2   -0.006394    0.443336    0.100082    11.00000   -1.20000
AFIX   0
C65   1   -0.007130    0.518381    0.136907    11.00000    0.11382    0.11673 =
         0.22618    0.08390    0.13195    0.03192
AFIX  23
H65A  2    0.006517    0.537749    0.181182    11.00000   -1.20000
H65B  2   -0.041474    0.513223    0.113689    11.00000   -1.20000
AFIX   0
C66   1   -0.001450    0.570747    0.097666    11.00000    0.05077    0.05537 =
         0.07039    0.00896    0.03948    0.00158
C67   1   -0.044165    0.571715    0.023137    11.00000    0.05419    0.12535 =
         0.09757   -0.01993    0.03239   -0.00231
AFIX 137
H67A  2   -0.038737    0.604480   -0.000086    11.00000   -1.50000
H67B  2   -0.072746    0.583538    0.018236    11.00000   -1.50000
H67C  2   -0.048186    0.527745    0.003850    11.00000   -1.50000
AFIX   0
C68   1    0.000067    0.641094    0.126815    11.00000    0.07857    0.12315 =
         0.10671   -0.02076    0.06479    0.01521
AFIX 137
H68A  2    0.000104    0.675992    0.099944    11.00000   -1.50000
H68B  2    0.028797    0.644576    0.173017    11.00000   -1.50000
H68C  2   -0.027764    0.646200    0.125502    11.00000   -1.50000
AFIX   0
C69   1   -0.009040    0.404397    0.169717    11.00000    0.12412    0.19591 =
         0.22579    0.10773    0.11346   -0.00261
AFIX 137
H69A  2   -0.009828    0.423012    0.204746    11.00000   -1.50000
H69B  2    0.011400    0.365172    0.186892    11.00000   -1.50000
H69C  2   -0.041108    0.391795    0.131400    11.00000   -1.50000
AFIX   0
C70   1    0.097322    0.450408    0.251274    11.00000    0.12131    0.09825 =
         0.07936    0.02418    0.06667   -0.00075
AFIX 137
H70A  2    0.088542    0.416360    0.269491    11.00000   -1.50000
H70B  2    0.095262    0.494262    0.265979    11.00000   -1.50000
H70C  2    0.129768    0.442629    0.267162    11.00000   -1.50000
AFIX   0
C71   1    0.063953    0.377314    0.147223    11.00000    0.17736    0.04674 =
         0.11499   -0.00248    0.08899   -0.03372
AFIX 137
H71A  2    0.036095    0.371666    0.100659    11.00000   -1.50000
H71B  2    0.064078    0.342979    0.174688    11.00000   -1.50000
H71C  2    0.092655    0.373464    0.150518    11.00000   -1.50000
AFIX   0
C72   1    0.177720    0.542443    0.126997    11.00000    0.07056    0.09965 =
         0.10765    0.01836    0.06346    0.01422
AFIX 137
H72A  2    0.177051    0.501912    0.105113    11.00000   -1.50000
H72B  2    0.204878    0.541066    0.174396    11.00000   -1.50000
H72C  2    0.180475    0.581065    0.106115    11.00000   -1.50000
HKLF 4
REM  wk82 in C2/c
REM R1 =  0.0634 for   5702 Fo > 4sig(Fo)  and  0.1448 for all  11040 data
REM    737 parameters refined using      0 restraints
END
;
data_global
_journal_date_recd_electronic     2013-03-11
_journal_date_accepted     2013-03-12
_journal_name_full     'Acta Crystallographica, Section E'
_journal_year     2013
_journal_volume     69
_journal_issue      4
_journal_page_first     o545
_journal_page_last     o545
_journal_paper_category     QO
_journal_paper_doi     10.1107/S1600536813006934
_journal_coeditor_code     BT6897
_publ_contact_author_name     'Emmerling, Franziska'
_publ_contact_author_address
;
BAM Federal Institute for Materials Research and Testing, Department Analytical
Chemistry, Reference Materials, Richard-Willst\"atter-Strasse 11, D-12489
Berlin-Adlershof, Germany
;
_publ_contact_author_email     'franziska.emmerling@bam.de'
_publ_contact_author_fax     ?
_publ_contact_author_phone     ?
_publ_section_title
;
1-(4-Bromo-3,5,5,6,8,8-hexamethyl-5,6,7,8-tetrahydronaphthalen-2-yl)ethan-1-one:
a precursor for phase-I metabolite of AHTN
;
loop_
    _publ_author_name
    _publ_author_footnote
    _publ_author_address
    'Kuhlich, Paul' .
;
BAM Federal Institute for Materials Research and Testing
Richard-Willst\"atter-Strasse 11
D-12489 Berlin-Adlershof, Germany
;
    'Emmerling, Franziska' .
;
BAM Federal Institute for Materials Research and Testing
Richard-Willst\"atter-Strasse 11
D-12489 Berlin-Adlershof, Germany
;
    'Kraus, Werner' .
;
BAM Federal Institute for Materials Research and Testing
Richard-Willst\"atter-Strasse 11
D-12489 Berlin-Adlershof, Germany
;
    'Nehls, Irene' .
;
BAM Federal Institute for Materials Research and Testing
Richard-Willst\"atter-Strasse 11
D-12489 Berlin-Adlershof, Germany
;
    'Piechotta, Christian' .
;
BAM Federal Institute for Materials Research and Testing
Richard-Willst\"atter-Strasse 11
D-12489 Berlin-Adlershof, Germany
;
_publ_section_synopsis     .
