# Supplementary material for: 1-(4-Bromo-3,5,5,6,8,8-hexa­methyl-5,6,7,8-tetra­hydro­naphthalen-2-yl)ethan-1-one: a precursor for phase-I metabolite of AHTN
Source: Acta Crystallogr Sect E Struct Rep Online. 2013 Mar 16;69(Pt 4):o545. doi: 10.1107/S1600536813006934 (PMC3629597; doi:10.1107/S1600536813006934)
Supplement: Supplementary file 2 [file e-69-0o545-Isup2.hkl]

# 
# h,k,l, Fc-squared, Fo-squared, sigma(Fo-squared) and status flag 
# 
data_I
_shelx_title ' wk82 in C2/c' 
_shelx_refln_list_code          4 
_shelx_F_calc_maximum     1402.63 
_exptl_crystal_F_000      5631.26 
_reflns_d_resolution_high  0.8009 
 
loop_ 
 _symmetry_equiv_pos_as_xyz 
 'x, y, z' 
 '-x, y, -z+1/2' 
 'x+1/2, y+1/2, z' 
 '-x+1/2, y+1/2, -z+1/2' 
 '-x, -y, -z' 
 'x, -y, z-1/2' 
 '-x+1/2, -y+1/2, -z' 
 'x+1/2, -y+1/2, z-1/2' 
 
_cell_length_a    35.0070 
_cell_length_b    19.7600 
_cell_length_c    24.8260 
_cell_angle_alpha  90.000 
_cell_angle_beta  127.681 
_cell_angle_gamma  90.000 
 
_shelx_F_squared_multiplier     1.000 
 
loop_ 
 _refln_index_h 
 _refln_index_k 
 _refln_index_l 
 _refln_F_squared_calc 
 _refln_F_squared_meas 
 _refln_F_squared_sigma 
 _refln_observed_status 
   2   0   0     3629.95     3131.91    145.19 o 
   4   0   0    15018.95    17247.96    469.32 o 
   6   0   0      545.17      373.34    165.93 o 
   8   0   0   179748.38   178240.23   7456.43 o 
  10   0   0     2992.28     2554.55    611.86 o 
  12   0   0   277542.59   266636.84   6394.41 o 
  14   0   0    25159.85    23985.37    805.04 o 
  16   0   0    15105.80    14810.99    664.30 o 
  18   0   0    13046.11    13032.59    637.82 o 
  20   0   0    17844.02    15925.80    751.09 o 
  22   0   0        9.74     -360.58    549.64 o 
  24   0   0     1123.29     1283.36    426.85 o 
  26   0   0      501.54      813.17    448.27 o 
  28   0   0      642.18      912.61    850.39 o 
   1   1   0      309.46      -62.22     62.22 o 
   3   1   0   141936.23   165497.72   2469.06 o 
   5   1   0      739.12     1035.48     76.24 o 
   7   1   0    16137.82    18551.59    391.21 o 
   9   1   0     7268.33     8005.35    261.42 o 
  11   1   0    39136.31    35118.47    707.41 o 
  13   1   0    21966.42    21263.25    446.88 o 
  15   1   0    12557.02    12322.56    518.76 o 
  17   1   0      557.61      819.39    245.78 o 
  19   1   0    12855.17    11803.55    530.02 o 
  21   1   0     3237.37     3874.67    274.67 o 
  23   1   0     4736.46     4710.81    411.99 o 
  25   1   0      653.01      700.98    300.70 o 
  27   1   0       47.81      160.00    392.38 o 
   0   2   0     4276.93     4928.31    169.20 o 
   2   2   0   340774.25   408294.06   6764.05 o 
   4   2   0     2184.57     2607.61     75.62 o 
   6   2   0   187252.23   197476.92   2960.50 o 
   8   2   0    11787.74    11820.36    258.86 o 
  10   2   0     2878.21     3969.95    187.56 o 
  12   2   0     6101.23     6131.62    347.68 o 
  14   2   0     4031.67     3272.89    256.77 o 
  16   2   0      197.23      274.61    165.09 o 
  18   2   0    18898.38    17000.12    596.01 o 
  20   2   0     2539.98     2999.16    706.91 o 
  22   2   0        4.83     -232.40    232.40 o 
  24   2   0     2544.85     2928.29    326.32 o 
  26   2   0      201.77      422.16    427.21 o 
  28   2   0      356.04      407.12    459.88 o 
   1   3   0      674.64     1343.11     86.85 o 
   3   3   0     4593.42     6006.79    154.26 o 
   5   3   0   123671.10   136494.95   3130.07 o 
   7   3   0     5993.21     6736.54    185.29 o 
   9   3   0    21054.50    22964.51    429.75 o 
  11   3   0    61396.37    63952.61   1038.88 o 
  13   3   0    25689.02    24257.77    487.32 o 
  15   3   0     2336.88     2592.93    234.35 o 
  17   3   0    24653.58    23549.75    686.75 o 
  19   3   0    36810.48    37120.25    942.89 o 
  21   3   0      576.62       99.20    207.05 o 
  23   3   0      567.41      424.87    297.22 o 
  25   3   0     5256.26     5212.18    510.56 o 
  27   3   0     1532.04     1028.28    477.95 o 
  29   3   0       51.67     1306.69    705.20 o 
   0   4   0    73599.52    79509.85   1572.58 o 
   2   4   0       46.52      121.19     64.12 o 
   4   4   0    37455.90    41490.27   1198.46 o 
   6   4   0    11313.90    11932.75    219.89 o 
   8   4   0    20904.91    24232.22    403.49 o 
  10   4   0     4422.42     4410.18    191.53 o 
  12   4   0       67.31      -87.53    148.88 o 
  14   4   0      813.04      595.52    146.75 o 
  16   4   0     4981.59     4274.44    297.36 o 
  18   4   0     9289.77     8821.32    599.82 o 
  20   4   0     9953.00    11249.57    709.51 o 
  22   4   0      481.87      730.90    289.60 o 
  24   4   0     3552.53     4747.15    985.20 o 
  26   4   0       79.80      332.36    602.18 o 
  28   4   0        3.10     -942.08    995.57 o 
  30   4   0      782.55     1617.81    788.16 o 
   1   5   0      287.31      293.90     72.37 o 
   3   5   0    18832.40    19416.02    466.91 o 
   5   5   0       23.49      169.87     68.12 o 
   7   5   0    27092.25    26934.83    424.53 o 
   9   5   0     7540.26     7032.95    172.33 o 
  11   5   0    32927.72    32609.69    688.69 o 
  13   5   0      128.82      384.34    116.58 o 
  15   5   0     4861.01     4084.59    326.32 o 
  17   5   0     8268.29     8418.11    403.47 o 
  19   5   0      289.87     -167.24    167.24 o 
  21   5   0      532.23      755.81    258.03 o 
  23   5   0      134.61     -341.93    512.69 o 
  25   5   0     1870.29      550.85    630.13 o 
  27   5   0     2089.03      967.77    688.84 o 
  29   5   0      220.40      186.67    767.42 o 
   0   6   0      684.81      883.21    137.18 o 
   2   6   0   286001.25   316820.75   4780.07 o 
   4   6   0     4314.78     4118.46    254.21 o 
   6   6   0   316911.19   331177.31   6359.61 o 
   8   6   0    11341.39    10707.52    234.46 o 
  10   6   0    12026.40    14387.49    329.78 o 
  12   6   0     1411.11     1283.74    216.76 o 
  14   6   0    33561.46    34265.64    784.62 o 
  16   6   0      590.90      279.21    377.95 o 
  18   6   0     1877.74     1202.99    518.53 o 
  20   6   0     2940.14     2723.80    549.84 o 
  22   6   0      404.67     -509.72    535.17 o 
  24   6   0     1696.49     1329.41    829.64 o 
  26   6   0      297.99      233.05    777.79 o 
  28   6   0       59.20     -477.05    995.57 o 
  30   6   0       23.56      622.23    808.90 o 
   1   7   0   161821.70   175682.16   2253.19 o 
   3   7   0    91348.29   102513.38   1719.10 o 
   5   7   0    18163.60    17621.43    384.93 o 
   7   7   0     8260.54     8291.06    258.63 o 
   9   7   0   234727.84   231345.56   3501.60 o 
  11   7   0    18040.17    17072.69    473.87 o 
  13   7   0      207.24     -102.30    322.92 o 
  15   7   0     7209.97     7190.42    628.60 o 
  17   7   0      297.44      204.02    401.52 o 
  19   7   0      742.76      -53.53    767.42 o 
  21   7   0      757.00      402.62    497.79 o 
  23   7   0     1468.80     1069.11    674.09 o 
  25   7   0      723.64     1126.58    578.06 o 
  27   7   0      612.76      311.12    891.87 o 
  31   7   0       40.26     -684.46    850.39 o 
   0   8   0   196101.45   196535.47   3855.65 o 
   2   8   0     6116.97     5741.58    209.51 o 
   4   8   0   126467.20   126004.92   2396.61 o 
   6   8   0    14422.67    14377.05    318.47 o 
   8   8   0     7808.13     8007.75    273.66 o 
  10   8   0      470.29      516.32    137.11 o 
  12   8   0    51004.42    50464.83   1269.34 o 
  14   8   0     2055.66     2296.51    456.30 o 
  16   8   0      785.63      875.70    432.47 o 
  18   8   0     1890.58      626.57    491.15 o 
  20   8   0      510.82      -84.54    487.42 o 
  22   8   0      762.00     -241.15    491.15 o 
  24   8   0     3704.26     3266.28    850.39 o 
  26   8   0      296.91     1866.70   1037.06 o 
  32   8   0       48.57     -435.56    954.09 o 
   1   9   0    15923.91    17401.68    343.53 o 
   3   9   0    34147.83    32978.36    560.82 o 
   5   9   0    20568.98    22366.94    471.63 o 
   7   9   0     9981.86    10834.92    320.68 o 
   9   9   0    19838.59    20960.03    451.89 o 
  11   9   0    28969.93    27232.20    548.67 o 
  13   9   0     9993.03     9125.81    608.51 o 
  15   9   0     1192.11     1255.95    409.87 o 
  17   9   0     3139.14     2302.92    508.16 o 
  19   9   0     9381.17     9687.42   1368.91 o 
  21   9   0      689.10      865.28    519.26 o 
  23   9   0    10012.62    11544.53   1070.63 o 
  25   9   0     4273.59     5420.18    767.36 o 
  31   9   0      199.71      145.19    995.57 o 
   0  10   0    44911.15    44208.70   1659.96 o 
   2  10   0     2745.76     2734.86    188.61 o 
   4  10   0    14939.70    14166.74    374.57 o 
   6  10   0     1808.76     2156.97    204.05 o 
   8  10   0       54.77      210.34    159.93 o 
  10  10   0    10015.89     9180.17    355.76 o 
  12  10   0     1800.02     2762.89    252.26 o 
  14  10   0    34440.50    34468.93   1165.34 o 
  16  10   0     1055.69     1302.32    417.79 o 
  18  10   0     1775.27     2135.51    871.13 o 
  20  10   0      299.76      241.59    519.26 o 
  22  10   0     1662.77      866.64    542.05 o 
  24  10   0      607.61     1081.73    667.19 o 
  26  10   0     2077.10     2281.52    974.83 o 
   1  11   0    10538.79    10260.75    351.19 o 
   3  11   0     4419.79     3906.78    257.59 o 
   5  11   0     8375.72     7591.76    333.78 o 
   7  11   0      131.13      343.20    156.64 o 
   9  11   0     6753.79     6765.22    357.28 o 
  11  11   0      468.36     2737.83    580.75 o 
  13  11   0     1751.70     2388.57    270.83 o 
  15  11   0      769.89      692.03    477.05 o 
  17  11   0    15145.51    14186.93   1223.73 o 
  19  11   0      181.17     -300.75    542.65 o 
  21  11   0      587.99     1646.36    622.15 o 
  23  11   0      155.04     -170.13    615.46 o 
  25  11   0      312.89      850.39    891.87 o 
   0  12   0    49949.23    48711.48   1425.29 o 
   2  12   0      296.16       52.65    180.47 o 
   4  12   0     3718.96     3099.69    236.88 o 
   6  12   0     1193.32      760.51    217.25 o 
   8  12   0    27785.90    27818.94    771.68 o 
  10  12   0      521.66       29.49    285.61 o 
  12  12   0    36501.95    32650.71    835.57 o 
  14  12   0      232.91     1880.38    489.84 o 
  16  12   0     4517.07     2969.95    519.26 o 
  18  12   0      231.46      245.70    518.53 o 
  20  12   0      959.78     1239.04    615.46 o 
  22  12   0        4.06     -195.78    600.78 o 
  24  12   0        1.29      103.71    933.35 o 
   1  13   0       64.31      -30.45    226.38 o 
   3  13   0    27622.74    26158.45    945.88 o 
   5  13   0    42110.64    41511.64   1010.34 o 
   7  13   0     1549.22     1362.35    273.92 o 
   9  13   0      196.21      319.19    246.64 o 
  11  13   0        2.14      775.31    296.35 o 
  13  13   0      593.44     1030.37    497.79 o 
  15  13   0    10798.06    11660.05    933.35 o 
  17  13   0       48.57      963.79    850.39 o 
  19  13   0     3622.59     4783.35    788.16 o 
  21  13   0       33.24      721.28    652.52 o 
  23  13   0      500.19     2613.38   1078.54 o 
   0  14   0     4094.84     5434.17    850.39 o 
   2  14   0    52205.31    48371.96   1436.39 o 
   4  14   0     5606.47     7282.38    672.73 o 
   6  14   0    54933.68    52610.15   1245.56 o 
   8  14   0        9.93      497.47    280.58 o 
  10  14   0     6407.66     7779.21    688.84 o 
  12  14   0      689.04      664.95    611.86 o 
  14  14   0      224.43       74.92    539.27 o 
  16  14   0      285.10      809.49    516.79 o 
  18  14   0    10162.96    11183.11   1151.13 o 
  20  14   0      157.73     -187.20    575.84 o 
  22  14   0      986.77     2053.37   1078.54 o 
   1  15   0     6087.52     5323.82    466.00 o 
   3  15   0     5272.83     5378.65    537.32 o 
   5  15   0     4875.11     5075.89    612.90 o 
   7  15   0      799.85      367.96    705.20 o 
   9  15   0      362.31      392.38    456.30 o 
  11  15   0     7574.72     7740.19    974.83 o 
  13  15   0     1985.18     1806.34    491.15 o 
  15  15   0     1257.08     2250.26    850.39 o 
  17  15   0     4242.49     5276.79    690.99 o 
  19  15   0     1149.63     1955.12    695.60 o 
  21  15   0     1429.74     2157.08   1078.54 o 
   0  16   0      906.63      850.39    580.75 o 
   2  16   0      101.25      -96.49    349.22 o 
   4  16   0    25575.22    25475.33   1010.69 o 
   6  16   0     2331.36     3304.98    512.69 o 
   8  16   0     2060.83     2591.12    498.65 o 
  10  16   0     5247.68     5177.20    860.76 o 
  12  16   0      124.38      -72.17    746.68 o 
  14  16   0      411.91     1186.39    622.23 o 
  16  16   0     1958.20     1623.88    596.50 o 
  18  16   0        3.64     -587.33    600.78 o 
  20  16   0     2201.27     2758.57   1078.54 o 
   1  17   0     3813.48     2948.39    642.97 o 
   3  17   0     3723.50     3282.00    788.24 o 
   5  17   0     2649.94     3230.32    525.54 o 
   7  17   0      148.30      243.71    498.00 o 
   9  17   0     7107.87     8682.38    820.78 o 
  11  17   0     2818.18     3330.25   1161.50 o 
  13  17   0      274.50     1464.17    593.84 o 
  15  17   0     4856.75     4474.71   1047.43 o 
  17  17   0      566.61      912.61    954.09 o 
  19  17   0       79.51     -642.97    974.83 o 
   0  18   0     8049.70     8296.45   1120.02 o 
   2  18   0     5059.47     5120.08    632.60 o 
   4  18   0      722.27      448.18    400.86 o 
   6  18   0     7107.14     8256.65    840.02 o 
   8  18   0      441.67      410.34    850.39 o 
  10  18   0      906.82     -109.36    564.51 o 
  12  18   0      157.88       81.58    546.33 o 
  14  18   0     1111.35     2688.55    626.05 o 
  16  18   0      198.73     -871.13    871.13 o 
  18  18   0        7.28     -954.09    954.09 o 
   1  19   0     8165.65     9050.55    835.59 o 
   3  19   0     1124.41     1010.00    504.55 o 
   5  19   0      127.94     -501.53    527.37 o 
   7  19   0      288.17       20.17    533.96 o 
   9  19   0     3526.12     3306.67    644.81 o 
  11  19   0     2069.32     2802.00    600.78 o 
  13  19   0        6.74     1248.85    658.03 o 
  15  19   0      862.50      497.79    891.87 o 
   0  20   0     1167.91      103.71    705.20 o 
   2  20   0      129.86       56.20    451.82 o 
   4  20   0     6405.46     6867.95    646.84 o 
   6  20   0        8.91      406.87    527.97 o 
   8  20   0     4266.19     4081.41    661.41 o 
  10  20   0      980.81     1524.47    630.65 o 
  12  20   0     3393.20     3774.89   1037.06 o 
  14  20   0      975.12      560.01    933.35 o 
   1  21   0      500.58     -179.96    498.00 o 
   3  21   0       43.84     -231.56    601.49 o 
   5  21   0       63.33     -220.82    431.07 o 
   7  21   0      305.86       -3.04    725.94 o 
   9  21   0     1231.93      145.19    891.87 o 
   0  22   0      219.12      -20.74    767.42 o 
   2  22   0      632.14     1440.95    540.27 o 
   4  22   0       15.04      186.67    725.94 o 
   6  22   0      990.24      601.49    746.68 o 
 -29   1   1     2210.40     2254.23    725.94 o 
 -27   1   1      901.85     1472.30    419.84 o 
 -25   1   1      565.55      819.57    279.83 o 
 -23   1   1     7067.22     7789.88    443.85 o 
 -21   1   1    31889.32    33020.86    771.34 o 
 -19   1   1    11885.93    12079.09    385.08 o 
 -17   1   1      723.17      820.78    160.02 o 
 -15   1   1     3125.75     2511.73    233.67 o 
 -13   1   1        4.49       63.61    163.97 o 
 -11   1   1     5680.17     4772.10    359.25 o 
  -9   1   1    43214.22    46854.61    855.52 o 
  -7   1   1    14149.11    14630.49    313.62 o 
  -5   1   1    90096.47   102423.23   1411.11 o 
  -3   1   1     1185.98     1659.58     97.44 o 
  -1   1   1     1718.87      642.97     82.96 o 
   1   1   1     1754.96     4000.93    179.64 o 
   3   1   1    58190.91    67775.49    941.02 o 
   5   1   1   128696.85   138205.52   2088.60 o 
   7   1   1   140820.25   149564.58   3175.50 o 
   9   1   1    75009.50    74040.89   1194.20 o 
  11   1   1    35238.25    32521.22    593.71 o 
  13   1   1       40.68     -141.68    141.68 o 
  15   1   1    29847.33    30285.10    610.78 o 
  17   1   1      132.31      137.66    203.56 o 
  19   1   1      938.80     1470.80    255.39 o 
  21   1   1     7084.89     7481.48    443.31 o 
  23   1   1     5036.73     4801.88    529.98 o 
  25   1   1      237.62      249.73    362.24 o 
  27   1   1      445.54      464.91    441.34 o 
 -28   2   1      254.80      486.16    422.59 o 
 -26   2   1        2.51     -123.90    449.63 o 
 -24   2   1      482.45      201.60    321.29 o 
 -22   2   1     4986.98     4834.15    523.90 o 
 -20   2   1    13548.92    13182.89    443.88 o 
 -18   2   1      713.61      786.15    162.76 o 
 -16   2   1     7675.15     6931.65    234.72 o 
 -14   2   1     7266.38     5987.60    243.22 o 
 -12   2   1        4.83       38.94    152.76 o 
 -10   2   1   124028.78   119720.68   2066.32 o 
  -8   2   1     9154.98     9181.32    283.43 o 
  -6   2   1    65478.84    76430.66   1177.97 o 
  -4   2   1     4824.69     4371.46    116.60 o 
  -2   2   1   104574.19   127402.66   1607.05 o 
   0   2   1     2992.24     3647.41     88.69 o 
   2   2   1   298422.50   355751.34   4812.16 o 
   4   2   1    15244.97    15861.61    260.94 o 
   6   2   1    27967.13    30037.55    658.58 o 
   8   2   1    70973.42    69454.53   1172.62 o 
  10   2   1   124162.30   121446.42   1880.46 o 
  12   2   1     8340.17     7687.72    271.75 o 
  14   2   1     3227.74     3363.40    230.25 o 
  16   2   1     2318.31     1794.62    271.20 o 
  18   2   1     1342.75      925.80    272.14 o 
  20   2   1     6623.82     6778.64    424.44 o 
  22   2   1      213.46      -45.88    273.52 o 
  24   2   1      126.93      278.65    446.06 o 
  26   2   1     1527.48     1114.59    459.62 o 
  28   2   1      859.48      414.82    663.72 o 
 -29   3   1       21.60        6.73    527.94 o 
 -27   3   1      906.98      684.21    605.34 o 
 -25   3   1     1460.10      -41.78    736.31 o 
 -23   3   1     4689.17     5273.24    449.42 o 
 -21   3   1      195.44      -31.16    236.50 o 
 -19   3   1      357.42       82.86    230.52 o 
 -17   3   1     9740.51     8297.62    299.24 o 
 -15   3   1    11074.58    11654.49    298.66 o 
 -13   3   1    69337.79    68622.02   1000.98 o 
 -11   3   1   105722.40   106299.63   1490.24 o 
  -9   3   1     8000.77     8925.08    214.74 o 
  -7   3   1    14573.49    15285.50    468.82 o 
  -5   3   1   223089.89   242872.20   3406.68 o 
  -3   3   1     1366.18     1891.76     99.48 o 
  -1   3   1    68975.94    79092.20   1096.52 o 
   1   3   1     9576.26    10595.20    184.07 o 
   3   3   1     2393.91     2543.09     98.60 o 
   5   3   1    24008.00    23896.91    374.78 o 
   7   3   1    93969.32   101042.18   2084.21 o 
   9   3   1     2760.02     2917.34    179.90 o 
  11   3   1      251.67     -105.52    122.84 o 
  13   3   1    16145.44    16077.92    397.95 o 
  15   3   1      823.60      564.52    192.50 o 
  17   3   1       78.78       70.13    236.94 o 
  19   3   1     1489.19     1707.60    451.37 o 
  21   3   1     6178.77     7087.30    495.04 o 
  23   3   1      161.38        2.30    280.70 o 
  25   3   1      555.76      643.84    445.41 o 
  27   3   1      437.67     1169.36    487.24 o 
 -30   4   1      387.16      186.67    725.94 o 
 -28   4   1      277.55     -113.69    829.65 o 
 -26   4   1     3775.02     4786.45    710.29 o 
 -24   4   1     1739.39     1029.77    601.49 o 
 -22   4   1      103.13     -100.88    258.85 o 
 -20   4   1    10651.02    10875.22    434.09 o 
 -18   4   1     3847.81     3584.71    251.83 o 
 -16   4   1     5954.15     6737.62    272.67 o 
 -14   4   1    35360.14    34177.25    519.66 o 
 -12   4   1     9910.66     9328.59    249.93 o 
 -10   4   1     9130.67     9346.10    268.44 o 
  -8   4   1   107054.24   111511.98   1717.85 o 
  -6   4   1     1222.35     1447.97    156.72 o 
  -4   4   1   487738.13   559399.44   7564.12 o 
  -2   4   1      657.39      705.88     63.23 o 
   0   4   1    82852.57    95407.48   1325.04 o 
   2   4   1     4769.72     4852.83    132.75 o 
   4   4   1   171053.81   190080.52   2599.17 o 
   6   4   1    11479.38    11079.17    220.26 o 
   8   4   1     4098.22     3726.03    154.78 o 
  10   4   1      437.16      736.98    129.83 o 
  12   4   1    10815.69    10586.34    318.09 o 
  14   4   1    18786.33    18337.18    454.55 o 
  16   4   1    13572.11    12690.41    698.34 o 
  18   4   1     6200.12     6301.70    438.00 o 
  20   4   1    14651.18    14791.07    967.34 o 
  22   4   1     1785.30     1715.28    368.12 o 
  24   4   1      414.85      583.65    420.87 o 
  26   4   1     1013.83     1370.47    456.98 o 
  28   4   1     1203.10     2343.75    808.90 o 
 -31   5   1        0.83     -124.45    767.42 o 
 -29   5   1      581.94      103.71    871.13 o 
 -27   5   1     1807.54     1967.81    640.82 o 
 -25   5   1      401.81     1076.36    552.12 o 
 -23   5   1     2331.65     2323.24    902.24 o 
 -21   5   1    11241.07    10993.60    377.39 o 
 -19   5   1     2122.99     2073.19    167.97 o 
 -17   5   1     1606.56     1808.40    301.44 o 
 -15   5   1    25605.10    26448.20    648.00 o 
 -13   5   1    12849.55    12571.36    361.67 o 
 -11   5   1   156264.09   158101.86   2435.77 o 
  -9   5   1     1114.71      976.39    136.30 o 
  -7   5   1      490.09      489.29     81.94 o 
  -5   5   1     5138.32     5003.42    151.56 o 
  -3   5   1     8442.99     8214.18    288.23 o 
  -1   5   1   198346.38   223590.09   3059.50 o 
   1   5   1    70397.79    76805.58   1084.98 o 
   3   5   1    31873.21    32790.70    497.57 o 
   5   5   1    14787.50    14347.55    269.21 o 
   7   5   1      793.82      589.90     83.28 o 
   9   5   1    39870.25    39749.70    615.31 o 
  11   5   1    20546.81    20321.10    435.62 o 
  13   5   1    22882.48    24756.21    514.51 o 
  15   5   1    21393.07    20706.51    633.92 o 
  17   5   1     3919.75     4717.17    376.86 o 
  19   5   1    11512.40    10983.33    550.20 o 
  21   5   1     1249.14     1504.98    298.72 o 
  23   5   1     1449.07      424.75    746.68 o 
  25   5   1       11.12     -438.63    438.63 o 
  27   5   1     1370.32     1455.22    725.94 o 
  29   5   1      606.96      435.56    829.65 o 
 -32   6   1       20.02     -269.63    829.65 o 
 -28   6   1      146.27     -746.68    974.83 o 
 -26   6   1      494.17      360.90    549.84 o 
 -24   6   1      327.73     -160.08    580.75 o 
 -22   6   1     6288.08     5615.50   1016.32 o 
 -20   6   1      122.72     -154.24    497.79 o 
 -18   6   1     1992.53     1527.11    430.98 o 
 -16   6   1      160.48      450.70    262.90 o 
 -14   6   1    34818.94    35077.69    763.58 o 
 -12   6   1    10263.14    10081.73    376.19 o 
 -10   6   1     4351.73     5089.80    245.59 o 
  -8   6   1    14937.25    13781.45    281.18 o 
  -6   6   1    20481.97    22819.95    390.34 o 
  -4   6   1     1062.05      956.17    112.62 o 
  -2   6   1    16938.46    17284.49    344.71 o 
   0   6   1    35535.25    36983.55    565.57 o 
   2   6   1     8320.41     8582.25    190.03 o 
   4   6   1    20405.79    20484.15    466.88 o 
   6   6   1    12467.70    13054.96    271.71 o 
   8   6   1       65.46       30.70     89.14 o 
  10   6   1      524.81      576.70    109.76 o 
  12   6   1      366.87      649.11    138.37 o 
  14   6   1     6607.51     7052.14    395.22 o 
  16   6   1     2752.79     3601.78    721.84 o 
  18   6   1     5363.99     6757.16    487.82 o 
  20   6   1     1592.06     1211.66    252.44 o 
  22   6   1       82.13      114.08    498.65 o 
  24   6   1       10.59     -527.98    527.98 o 
  26   6   1      995.23      690.68    498.38 o 
  28   6   1       88.30      850.39    808.90 o 
  30   6   1       57.24      373.34    850.39 o 
 -27   7   1     1753.49     1802.88    661.41 o 
 -25   7   1     6726.77     7315.45    847.23 o 
 -23   7   1     3729.35     4933.33    943.72 o 
 -21   7   1    16894.38    17926.80   1033.26 o 
 -19   7   1     1127.28     1074.39    476.48 o 
 -17   7   1      997.59     1130.39    425.32 o 
 -15   7   1     7550.54     6947.50    475.28 o 
 -13   7   1     3692.90     3017.16    254.01 o 
 -11   7   1     1808.61     1759.81    209.56 o 
  -9   7   1     3108.38     3879.94    186.79 o 
  -7   7   1      499.38      831.78    158.00 o 
  -5   7   1     3586.39     3824.23    170.57 o 
  -3   7   1    36505.23    37812.60    590.86 o 
  -1   7   1     6169.88     6427.89    226.19 o 
   1   7   1    98465.37   110910.57   1713.96 o 
   3   7   1    23638.12    26778.03    550.54 o 
   5   7   1       28.11      205.46     98.28 o 
   7   7   1    20710.89    19929.49    367.90 o 
   9   7   1   127422.66   125033.31   1763.85 o 
  11   7   1    20038.74    20510.81    388.18 o 
  13   7   1    21314.08    20324.96    514.62 o 
  15   7   1     8498.83     6010.42    696.53 o 
  17   7   1      106.84     -200.74    407.52 o 
  19   7   1      257.06      204.17    466.57 o 
  21   7   1     2511.90     2675.26    615.46 o 
  23   7   1     2721.12     3754.53    664.30 o 
  25   7   1     1074.25      111.23    995.57 o 
  27   7   1      489.53      725.94    788.16 o 
  29   7   1      295.59      912.61    891.87 o 
  31   7   1       71.88      394.08    933.35 o 
 -28   8   1     1371.41     -808.90    933.35 o 
 -26   8   1      105.18     1100.24    626.05 o 
 -24   8   1      261.79      -80.95    527.37 o 
 -22   8   1       72.77     -355.16    642.97 o 
 -20   8   1     1184.83     1348.17    527.98 o 
 -18   8   1        1.32     -257.19    401.52 o 
 -16   8   1    16720.74    16954.30   1617.81 o 
 -14   8   1      265.01       71.55    259.33 o 
 -12   8   1     1641.94     1788.46    324.69 o 
 -10   8   1     8934.99     8856.36    398.22 o 
  -8   8   1    48132.09    50527.02    853.59 o 
  -6   8   1    19406.11    18829.85    341.78 o 
  -4   8   1    10353.30    10969.09    266.27 o 
  -2   8   1    14259.80    13605.95    309.68 o 
   0   8   1      493.00      676.58    140.75 o 
   2   8   1      821.34      986.70    138.92 o 
   4   8   1   102952.10   105281.06   1496.73 o 
   6   8   1    11630.90    12058.40    284.95 o 
   8   8   1    20514.96    22858.73    419.01 o 
  10   8   1      629.15      627.48    115.58 o 
  12   8   1     8971.56     9507.28    267.09 o 
  14   8   1     9243.85     9324.42    725.87 o 
  16   8   1     2528.84     2018.60    466.57 o 
  18   8   1      348.31     -483.98    483.98 o 
  20   8   1     1257.59     1172.30    531.56 o 
  22   8   1     3436.66     4613.22    703.52 o 
  24   8   1      289.11     -542.05    542.05 o 
  26   8   1      162.98     -995.57    995.57 o 
  28   8   1      210.99     1493.36    933.35 o 
  30   8   1       12.25     -331.86    912.61 o 
 -27   9   1      299.22     -705.20    974.83 o 
 -25   9   1      842.83      739.84    666.22 o 
 -23   9   1     4634.38     4546.69    623.18 o 
 -21   9   1      373.09      503.34    519.26 o 
 -19   9   1    14689.01    14795.87   1182.24 o 
 -17   9   1     1277.59     1163.65    422.29 o 
 -15   9   1      661.59     1185.04    380.48 o 
 -13   9   1     1897.11     1969.80    293.38 o 
 -11   9   1    35887.31    33139.31    626.43 o 
  -9   9   1    10249.95    11008.31    562.61 o 
  -7   9   1    85324.63    90376.82   1317.43 o 
  -5   9   1    21502.05    24563.72    450.37 o 
  -3   9   1      742.66      350.05    129.78 o 
  -1   9   1    30522.25    27624.61    524.08 o 
   1   9   1    32758.76    33013.41    554.12 o 
   3   9   1     2422.40     2970.95    215.21 o 
   5   9   1      137.75       80.28    143.62 o 
   7   9   1    49263.68    48789.44    845.39 o 
   9   9   1      227.96      573.15    160.47 o 
  11   9   1     8004.91     6139.24    307.86 o 
  13   9   1        8.47      -98.34    149.49 o 
  15   9   1      468.87      558.96    632.60 o 
  17   9   1       86.14      336.86    456.30 o 
  19   9   1     6522.37     6654.19    835.59 o 
  21   9   1     1383.77     1102.78    608.51 o 
  23   9   1     1987.29     1288.15    617.00 o 
  25   9   1       26.90      705.20    891.87 o 
  29   9   1        1.17     -891.87    891.87 o 
  31   9   1      275.56      684.46    995.57 o 
 -26  10   1     2674.23     2343.75   1057.80 o 
 -24  10   1      240.83       40.96    579.18 o 
 -22  10   1     4876.88     3679.77    628.60 o 
 -20  10   1     1244.96      818.99    757.05 o 
 -18  10   1      106.44     -220.58    477.05 o 
 -16  10   1      559.68      723.72    407.52 o 
 -14  10   1    27760.58    26745.78   1285.95 o 
 -12  10   1      247.06      226.52    227.52 o 
 -10  10   1    73585.26    73196.67   1210.94 o 
  -8  10   1        7.39       80.50    153.05 o 
  -6  10   1    15215.32    15423.66    393.14 o 
  -4  10   1      302.26       40.64    271.79 o 
  -2  10   1   211678.14   216004.81   2787.35 o 
   0  10   1       72.78      113.82    143.77 o 
   2  10   1     2554.09     2086.31    193.75 o 
   4  10   1       89.12      -83.74    152.51 o 
   6  10   1      572.83      500.34    159.40 o 
   8  10   1     2435.85     3341.08    233.06 o 
  10  10   1    23045.31    20355.70    559.83 o 
  12  10   1        5.54      282.39    182.11 o 
  14  10   1      445.45      569.84    416.25 o 
  16  10   1      677.61      145.19    483.98 o 
  18  10   1     4328.73     4338.76    746.68 o 
  20  10   1     3583.48     4310.82   1431.14 o 
  22  10   1      494.89     1067.07    623.18 o 
  24  10   1        8.34      207.41    995.57 o 
  30  10   1       58.47      995.57   1037.06 o 
 -27  11   1        6.00     -788.16    995.57 o 
 -25  11   1     1395.23     1202.99    954.09 o 
 -23  11   1     1321.92     1733.85    579.18 o 
 -21  11   1    17123.83    15430.65    960.55 o 
 -19  11   1      295.56       80.56    505.82 o 
 -17  11   1     8911.62     7110.01    791.57 o 
 -15  11   1     2616.31     2747.65    476.48 o 
 -13  11   1      139.14      110.77    166.27 o 
 -11  11   1     1370.80     1083.72    184.34 o 
  -9  11   1       29.70     -131.61    180.36 o 
  -7  11   1    21904.80    18804.31    457.40 o 
  -5  11   1    47138.28    44191.30    798.55 o 
  -3  11   1      853.91      746.98    177.53 o 
  -1  11   1       97.38      186.35    135.09 o 
   1  11   1     3666.97     3796.59    249.05 o 
   3  11   1     1491.70     1246.61    184.55 o 
   5  11   1    12252.69    11718.77    385.78 o 
   7  11   1    18835.07    19192.68    458.08 o 
   9  11   1    18630.17    19882.80    715.63 o 
  11  11   1     1490.99     1756.35    242.87 o 
  13  11   1    11104.58    10930.43    586.61 o 
  15  11   1      635.61      249.53    475.13 o 
  17  11   1      120.03      456.61    492.85 o 
  19  11   1       67.71       95.86    542.05 o 
  21  11   1     4293.95     4279.53    715.57 o 
  23  11   1      428.98      438.62    695.60 o 
 -26  12   1        5.30     -974.83    974.83 o 
 -24  12   1      603.74      -82.96    954.09 o 
 -22  12   1       24.55      769.73    590.59 o 
 -20  12   1     2048.93     2790.25    871.13 o 
 -18  12   1       56.86     -389.14    457.64 o 
 -16  12   1        5.42      134.82    469.32 o 
 -14  12   1      284.95      389.16    432.47 o 
 -12  12   1     7487.55     7348.20    417.40 o 
 -10  12   1      613.27     1188.07    234.64 o 
  -8  12   1    51850.80    51881.63   1031.74 o 
  -6  12   1    12108.13    11288.84    691.55 o 
  -4  12   1     3612.23     3450.38    272.05 o 
  -2  12   1     6975.19     7106.68    377.99 o 
   0  12   1     9117.61     8933.20    443.07 o 
   2  12   1       27.83        6.37    187.31 o 
   4  12   1     7033.67     6228.19    485.93 o 
   6  12   1     2832.14     2668.11    288.51 o 
   8  12   1    36266.41    34626.13   1610.56 o 
  10  12   1     2241.78     2591.28    271.25 o 
  12  12   1       85.99      264.14    216.55 o 
  14  12   1      788.66      943.72    483.98 o 
  16  12   1       36.21       48.59    512.69 o 
  18  12   1      153.52      272.44    537.32 o 
  20  12   1      797.59      326.33    549.84 o 
  22  12   1        6.45      -26.94   1265.21 o 
 -25  13   1        6.66     1368.91   1037.06 o 
 -23  13   1      180.58     -891.87    891.87 o 
 -21  13   1       67.64     -311.12    527.98 o 
 -19  13   1     6478.59     5844.11    696.53 o 
 -17  13   1     3711.03     3872.99    798.53 o 
 -15  13   1     2875.02     3513.62    512.69 o 
 -13  13   1     2172.24     2797.55    520.49 o 
 -11  13   1    10889.78    10672.53    499.10 o 
  -9  13   1     3472.49     3477.72    342.28 o 
  -7  13   1      870.49      743.57    258.88 o 
  -5  13   1      430.46      146.42    223.58 o 
  -3  13   1      657.08      231.07    266.22 o 
  -1  13   1     1250.02     1808.91    307.07 o 
   1  13   1    21694.93    20424.67    856.79 o 
   3  13   1    25825.33    24217.62    909.53 o 
   5  13   1    18109.63    18242.02    630.86 o 
   7  13   1     4301.56     4189.12    362.11 o 
   9  13   1      245.42      320.67    245.78 o 
  11  13   1      826.56      936.22    611.86 o 
  13  13   1     4973.40     4900.23    540.27 o 
  15  13   1    15863.44    19716.03   1030.19 o 
  17  13   1     1529.46     1947.83    653.35 o 
  19  13   1      137.50      766.40    611.86 o 
  21  13   1      530.00     1344.44    642.69 o 
  23  13   1      192.60      912.61   1016.32 o 
 -24  14   1      197.86     -539.27    995.57 o 
 -22  14   1     1151.49     1700.77    995.57 o 
 -20  14   1        4.14      331.86    615.98 o 
 -18  14   1      276.49      473.64    531.56 o 
 -16  14   1      321.96       72.59    611.86 o 
 -14  14   1     3832.64     4736.84    819.27 o 
 -12  14   1     3124.79     3665.53    542.05 o 
 -10  14   1    14013.27    14889.92    583.11 o 
  -8  14   1     1583.75     1314.65    388.09 o 
  -6  14   1     6706.72     6613.21    626.05 o 
  -4  14   1     6745.10     5451.64    964.46 o 
  -2  14   1     3420.41     3867.60    412.95 o 
   0  14   1    16644.17    15782.82    626.16 o 
   2  14   1    10944.01    11303.37    696.53 o 
   4  14   1     5597.22     4081.02    489.84 o 
   6  14   1       18.31       71.86    267.30 o 
   8  14   1       86.56      306.08    316.58 o 
  10  14   1       99.06      715.57    570.38 o 
  12  14   1     1849.73     1760.96    725.94 o 
  14  14   1      120.56      673.64    502.01 o 
  16  14   1       11.73      703.54    538.20 o 
  18  14   1     1756.21     3766.89    708.48 o 
  20  14   1       33.57      -19.16   1358.54 o 
  22  14   1      753.31      331.86   1099.28 o 
 -23  15   1      281.87      974.83   1078.54 o 
 -21  15   1      389.86      165.93    912.61 o 
 -19  15   1      125.09      -64.11    557.68 o 
 -17  15   1      578.39      993.15    564.51 o 
 -15  15   1      342.20     1621.26    525.54 o 
 -13  15   1     8392.48     9925.94    879.97 o 
 -11  15   1     2240.22     2833.56    498.00 o 
  -9  15   1     1689.04     1691.02    445.70 o 
  -7  15   1     2858.31     3197.46    694.83 o 
  -5  15   1      100.21     -134.82    653.35 o 
  -3  15   1       49.45       -4.81    303.79 o 
  -1  15   1      205.17      363.77    380.48 o 
   1  15   1     8152.61     7674.71    681.86 o 
   3  15   1     3004.18     3559.66    461.81 o 
   5  15   1    31071.31    30569.17   1147.87 o 
   7  15   1     2282.09     1569.31    476.48 o 
   9  15   1     2075.66     1449.83    591.12 o 
  11  15   1     3053.81     2982.63    586.65 o 
  13  15   1     3336.86     3549.19    620.08 o 
  15  15   1       59.17      -16.28    578.06 o 
  17  15   1      119.57      -59.03    566.92 o 
  19  15   1     1586.39     1897.16    699.86 o 
 -22  16   1       19.71      352.60   1016.32 o 
 -20  16   1     1048.37     -497.79    954.09 o 
 -18  16   1        8.27     -110.19    581.71 o 
 -16  16   1     7049.32     8096.90    912.33 o 
 -14  16   1      213.58      331.86    684.46 o 
 -12  16   1     6157.14     7929.56    817.78 o 
 -10  16   1      154.47      192.11    442.83 o 
  -8  16   1     4798.94     5247.76    569.73 o 
  -6  16   1     3075.31     3334.68    519.26 o 
  -4  16   1    14081.26    15774.11   1348.17 o 
  -2  16   1        5.21      231.86    407.52 o 
   0  16   1    26741.37    27126.42    877.49 o 
   2  16   1      192.41      548.41    432.47 o 
   4  16   1    42553.07    42122.76   1385.43 o 
   6  16   1      150.98       69.14    460.42 o 
   8  16   1      373.79      908.89   1140.76 o 
  10  16   1        8.68       43.89    505.82 o 
  12  16   1       34.74      155.26   1078.54 o 
  14  16   1      308.51      826.57    592.76 o 
  16  16   1     1158.45     1495.34    607.64 o 
  18  16   1     1259.23     1182.24   1016.32 o 
 -21  17   1      234.81      933.35   1057.80 o 
 -19  17   1      599.83     1161.50    933.35 o 
 -17  17   1      117.65      410.92    623.18 o 
 -15  17   1      319.30      155.43    593.84 o 
 -13  17   1     3442.09     3438.38    600.78 o 
 -11  17   1      804.19     2082.41    549.84 o 
  -9  17   1     1087.88     2015.07    933.35 o 
  -7  17   1      165.41     -439.25    439.25 o 
  -5  17   1     3066.82     3260.95    725.94 o 
  -3  17   1     1712.10     1718.66    373.49 o 
  -1  17   1     3954.71     4327.95    549.64 o 
   1  17   1    19442.62    19213.91    781.16 o 
   3  17   1      500.36     1217.32    492.85 o 
   5  17   1       75.74      225.85    453.49 o 
   7  17   1     3903.74     4598.32    995.57 o 
   9  17   1      131.22      518.53    542.65 o 
  11  17   1     1338.51      398.99    556.74 o 
  13  17   1      159.15      247.58   1659.29 o 
  15  17   1     5098.85     5836.31    731.55 o 
  17  17   1      226.59      269.63    933.35 o 
 -18  18   1       85.40      725.94    974.83 o 
 -16  18   1      947.18     1285.95    829.65 o 
 -14  18   1     1524.43     2231.75    808.90 o 
 -12  18   1     4162.13     5667.49    664.30 o 
 -10  18   1      826.31      586.15    535.17 o 
  -8  18   1      218.75      534.53    528.90 o 
  -6  18   1    11027.58    10676.32   1140.76 o 
  -4  18   1      338.92      418.52    385.52 o 
  -2  18   1    10084.46     9901.15    805.04 o 
   0  18   1     1789.85     1856.17    475.13 o 
   2  18   1     2119.39     2276.77    431.09 o 
   4  18   1     3005.64     3787.85    577.90 o 
   6  18   1     2254.84     2187.45    542.05 o 
   8  18   1      612.07      838.86    580.75 o 
  10  18   1     1948.22     2490.07    636.84 o 
  12  18   1       48.93      275.37    552.12 o 
  14  18   1     1858.00     2119.16    681.86 o 
  16  18   1      307.30     1306.69    954.09 o 
 -17  19   1      519.33     -311.12    933.35 o 
 -15  19   1      136.44      207.41    871.13 o 
 -13  19   1     1631.09     1773.37    586.65 o 
 -11  19   1       28.33     -512.69    512.69 o 
  -9  19   1      527.26      974.29    556.74 o 
  -7  19   1     1190.86      890.16    531.56 o 
  -5  19   1     1943.59     1537.46    425.22 o 
  -3  19   1     3879.19     3297.55    548.66 o 
  -1  19   1     3397.61     3973.66    829.64 o 
   1  19   1      754.34     -111.88    611.86 o 
   3  19   1        6.96      237.33    390.66 o 
   5  19   1      834.10     2076.14    596.50 o 
   7  19   1     2450.96     2884.33    626.05 o 
   9  19   1     1179.71      373.34    586.65 o 
  11  19   1      641.56     1122.98    613.89 o 
  13  19   1      894.57     2198.56   1016.32 o 
 -14  20   1      112.41     -642.97    829.65 o 
 -12  20   1      197.22     1161.50    891.87 o 
 -10  20   1      808.24     -301.78   1887.44 o 
  -8  20   1       10.86     -477.58    840.02 o 
  -6  20   1     1531.36      677.94    436.13 o 
  -4  20   1      284.96       52.46    580.75 o 
  -2  20   1      441.17     -347.03    489.84 o 
   0  20   1       41.56     -746.68    746.68 o 
   2  20   1      705.53     1044.17    512.69 o 
   4  20   1      605.32      897.33    448.18 o 
   6  20   1     2750.25     3163.82    788.16 o 
   8  20   1      740.33     1135.32    586.10 o 
  10  20   1     1043.21      707.17    613.89 o 
  12  20   1     1106.50     2426.71   1037.06 o 
 -11  21   1      279.62      829.65    933.35 o 
  -9  21   1      509.19      435.56    912.61 o 
  -7  21   1       81.20     -490.02    490.02 o 
  -5  21   1     1339.71     1143.53    546.33 o 
  -3  21   1        4.96      653.35    540.27 o 
  -1  21   1     1962.83     1871.82    563.36 o 
   1  21   1      106.87      527.07    498.00 o 
   3  21   1      699.50      362.24    519.26 o 
   5  21   1      411.26      231.20    437.88 o 
   7  21   1      787.83      178.42    602.18 o 
  -8  22   1      751.46      496.51    577.72 o 
  -6  22   1     2662.33     1804.48    725.94 o 
  -4  22   1       93.03     -518.53    705.20 o 
  -2  22   1      694.97     1576.33    788.16 o 
   0  22   1       71.90     -217.78   1109.65 o 
   2  22   1       34.10      -35.06    520.49 o 
 -30   0   2      487.14      414.82    954.09 o 
 -28   0   2      787.67      716.42    417.62 o 
 -26   0   2      609.41     1212.20    413.55 o 
 -24   0   2    18479.65    15058.06   1265.21 o 
 -22   0   2     6420.23     7134.95   1057.80 o 
 -20   0   2      685.01      560.01    580.75 o 
 -18   0   2        0.93     -116.86    125.32 o 
 -16   0   2   184417.22   187939.83   4590.45 o 
 -14   0   2     9962.13     9230.50    453.94 o 
 -12   0   2   564893.00   572847.69  17899.60 o 
 -10   0   2    22978.06    21815.10    637.85 o 
  -8   0   2       67.31      -30.43     30.43 o 
  -6   0   2     6155.18     7028.52    199.34 o 
  -4   0   2   368490.63   422694.31   8110.83 o 
  -2   0   2       90.85       80.66     26.94 o 
   0   0   2    57745.96    70213.77   1228.88 o 
   2   0   2    16433.00    19832.17    388.79 o 
   4   0   2   441903.28   466437.72   8936.92 o 
   6   0   2    74425.87    71767.80   1456.41 o 
   8   0   2     2421.36     2387.43    234.14 o 
  10   0   2     2681.27     2756.66    292.87 o 
  12   0   2     1625.28     1844.84    229.51 o 
  14   0   2     9623.59     9669.00    592.39 o 
  16   0   2    47596.82    45418.82   1928.93 o 
  18   0   2    23357.08    25449.36    926.32 o 
  20   0   2     6581.12     6292.13    808.90 o 
  22   0   2      860.89     1740.57    549.64 o 
  24   0   2     1992.43     1134.84    466.68 o 
  26   0   2       16.40     -850.39    954.09 o 
 -29   1   2      879.41      495.85    435.85 o 
 -27   1   2       23.39     -382.43    382.43 o 
 -25   1   2    16212.74    15750.59    691.80 o 
 -23   1   2      513.10     1049.48    240.37 o 
 -21   1   2     4586.04     5115.90    356.67 o 
 -19   1   2    12983.31    13985.03    464.62 o 
 -17   1   2    47066.73    49882.11    794.20 o 
 -15   1   2    19770.06    19831.26    388.00 o 
 -13   1   2      385.16      421.47    112.80 o 
 -11   1   2    27908.88    26837.39    443.69 o 
  -9   1   2    80878.02    89094.06   1244.52 o 
  -7   1   2    33988.14    36138.64    451.58 o 
  -5   1   2    26339.42    30200.33    372.99 o 
  -3   1   2    80216.66    93483.50   1398.76 o 
  -1   1   2     5805.50     7843.80    136.04 o 
   1   1   2      782.87     1085.91     75.45 o 
   3   1   2    46691.00    55365.61    725.53 o 
   5   1   2   256108.66   285089.97   3591.29 o 
   7   1   2   105350.12   104823.74   2108.68 o 
   9   1   2     2964.78     2766.24    166.89 o 
  11   1   2     8303.82     7008.32    246.98 o 
  13   1   2      391.16      556.48    150.88 o 
  15   1   2     1173.04     1159.84    227.52 o 
  17   1   2     3837.17     4126.67    333.57 o 
  19   1   2     3784.60     4023.94    357.87 o 
  21   1   2      151.76      274.70    272.19 o 
  23   1   2      496.73      129.99    297.51 o 
  25   1   2      360.20     -142.77    429.12 o 
 -30   2   2      118.46      518.92    483.54 o 
 -28   2   2      165.67     -243.04    569.73 o 
 -26   2   2      923.94      640.05    340.07 o 
 -24   2   2        6.48      129.87    278.63 o 
 -22   2   2    12094.71    12631.65    634.67 o 
 -20   2   2      362.62      501.63    182.74 o 
 -18   2   2    37494.93    34972.79    669.60 o 
 -16   2   2     2411.65     1845.69    211.72 o 
 -14   2   2    20437.57    19487.20    375.89 o 
 -12   2   2       18.74      -22.45     91.05 o 
 -10   2   2   222559.13   241588.17   3303.41 o 
  -8   2   2     1853.49     1766.92    103.09 o 
  -6   2   2   154909.38   181696.64   2139.23 o 
  -4   2   2      391.50      369.56     32.62 o 
  -2   2   2   151877.41   174199.22   1930.42 o 
   0   2   2     7879.88     8102.57    160.58 o 
   2   2   2   968572.31  1095212.25  17264.70 o 
   4   2   2    15782.31    17948.91    299.55 o 
   6   2   2    50990.51    50436.56   1154.83 o 
   8   2   2     5138.58     4770.04    211.60 o 
  10   2   2    21696.36    23115.24    527.94 o 
  12   2   2     6333.37     6498.91    290.38 o 
  14   2   2     6944.53     7303.53    400.04 o 
  16   2   2      417.55       16.70    211.62 o 
  18   2   2     2665.61     2403.75    276.78 o 
  20   2   2     3895.84     3880.13    428.10 o 
  22   2   2    10227.93     9321.84    501.91 o 
  24   2   2      141.80      563.35    315.83 o 
  26   2   2      193.70      498.91    831.35 o 
 -29   3   2     5374.26     4770.31    840.02 o 
 -27   3   2       24.30        0.00    601.31 o 
 -25   3   2     2746.59     2275.75    327.03 o 
 -23   3   2     8174.23     7795.50    424.19 o 
 -21   3   2      201.32      -78.23    230.52 o 
 -19   3   2    25601.16    25607.80    584.95 o 
 -17   3   2    33286.39    29825.51    483.45 o 
 -15   3   2      864.59     1127.23    168.56 o 
 -13   3   2    45080.64    43980.85    698.77 o 
 -11   3   2       54.10      181.31     76.40 o 
  -9   3   2     8014.18     8890.43    239.22 o 
  -7   3   2     7494.94     8488.93    187.42 o 
  -5   3   2    50838.54    53971.37    706.42 o 
  -3   3   2     8875.07     8481.07    151.06 o 
  -1   3   2   109712.97   124349.80   1871.77 o 
   1   3   2    31485.85    35316.79    514.81 o 
   3   3   2    16857.76    18481.33    350.78 o 
   5   3   2    68788.68    65837.40   1261.50 o 
   7   3   2    65055.38    65076.97   1103.81 o 
   9   3   2     4745.85     4360.45    227.17 o 
  11   3   2      296.30      254.04    145.46 o 
  13   3   2    17930.74    16260.40    489.55 o 
  15   3   2     2095.62     1782.15    271.25 o 
  17   3   2     2799.76     2924.24    347.16 o 
  19   3   2      263.69     -237.95    256.14 o 
  21   3   2     3701.27     2864.56    330.50 o 
  23   3   2     5162.77     6824.23    556.95 o 
  25   3   2       17.97     -441.56    441.56 o 
  27   3   2      268.38      767.42    705.20 o 
 -30   4   2     1057.04     3567.47   1120.02 o 
 -28   4   2      617.23      496.19    571.42 o 
 -26   4   2      138.80      544.59    540.27 o 
 -24   4   2      148.97      256.12    248.63 o 
 -22   4   2       61.04       39.24    239.50 o 
 -20   4   2    11545.94    11216.58    410.14 o 
 -18   4   2      317.68       88.42    149.88 o 
 -16   4   2    10324.48    11905.33    275.18 o 
 -14   4   2      931.70     1035.73    172.50 o 
 -12   4   2    94043.57    94252.32   1487.73 o 
 -10   4   2     5577.37     5661.77    214.65 o 
  -8   4   2     8083.29     9740.60    331.08 o 
  -6   4   2    12021.28    12968.58    218.79 o 
  -4   4   2       68.71      340.40     70.58 o 
  -2   4   2    13991.60    14319.50    247.85 o 
   0   4   2     5270.00     6003.30    163.87 o 
   2   4   2     2273.50     2504.61    124.94 o 
   4   4   2    26120.27    29388.57    739.20 o 
   6   4   2       27.58      105.76     84.86 o 
   8   4   2    70092.40    76813.41   1110.86 o 
  10   4   2      531.27      177.67    120.12 o 
  12   4   2      910.42      940.28    254.42 o 
  14   4   2     4025.00     4398.94    353.81 o 
  16   4   2      447.80      445.17    266.25 o 
  18   4   2     1013.44     1260.01    293.33 o 
  20   4   2      686.24      365.68    268.02 o 
  22   4   2      767.03      771.21    312.63 o 
  24   4   2       71.58      177.60    500.79 o 
  26   4   2       17.85     1140.76    594.71 o 
  28   4   2      924.90      995.57    767.42 o 
 -29   5   2     1145.91     1493.36    615.98 o 
 -27   5   2     3132.76     3913.94    687.44 o 
 -25   5   2       84.54     -217.78    483.98 o 
 -23   5   2    15908.67    16878.18    812.73 o 
 -21   5   2     7044.25     5211.21    620.08 o 
 -19   5   2     7330.97     8162.52    740.53 o 
 -17   5   2     8443.14     7333.44    472.99 o 
 -15   5   2    20109.57    19568.13    521.62 o 
 -13   5   2    23488.42    23293.25    565.94 o 
 -11   5   2    15721.21    17736.62    390.59 o 
  -9   5   2    55685.36    60083.36    973.95 o 
  -7   5   2    10784.99    11215.36    248.90 o 
  -5   5   2     3302.34     3529.29    138.55 o 
  -3   5   2    34955.71    39592.92    592.61 o 
  -1   5   2    81260.52    89962.31   1261.55 o 
   1   5   2      194.28      279.40     77.76 o 
   3   5   2    65354.55    68387.21   1020.33 o 
   5   5   2    22139.65    22663.89    381.25 o 
   7   5   2     6033.12     7582.87    242.71 o 
   9   5   2     1210.40     1037.22    117.04 o 
  11   5   2    43126.72    43734.07    695.73 o 
  13   5   2    42982.11    40660.86    761.62 o 
  15   5   2     2597.71     1994.49    272.98 o 
  17   5   2     1849.56     1410.29    284.99 o 
  19   5   2       45.50     -278.36    278.36 o 
  21   5   2       91.66      162.72    305.59 o 
  23   5   2     2722.54     2168.53    457.64 o 
  25   5   2     1115.96      -61.54    679.37 o 
  27   5   2       78.37     -103.71    746.68 o 
  29   5   2        0.82     -642.97    767.42 o 
 -30   6   2     1816.55     1555.58    933.35 o 
 -28   6   2     1502.82     1648.92    601.31 o 
 -26   6   2     5108.44     5527.69    943.72 o 
 -24   6   2      813.58     1021.16    674.09 o 
 -22   6   2      195.36      630.21    472.44 o 
 -20   6   2     8003.77     7317.87    681.86 o 
 -18   6   2   105335.61   101734.16   2683.43 o 
 -16   6   2    17934.21    16555.64    593.21 o 
 -14   6   2    11918.59     9822.59    388.34 o 
 -12   6   2     5560.77     4724.71    286.59 o 
 -10   6   2    22754.64    19423.16    434.62 o 
  -8   6   2      693.35      722.87     98.48 o 
  -6   6   2   352219.13   367971.09   5019.79 o 
  -4   6   2       85.33      131.70     92.10 o 
  -2   6   2    30316.50    34333.22    536.10 o 
   0   6   2       45.53       24.95     85.48 o 
   2   6   2    21584.30    22753.20    383.54 o 
   4   6   2     3433.08     3496.84    165.44 o 
   6   6   2     6686.29     7501.21    286.00 o 
   8   6   2     7245.51     7152.53    224.57 o 
  10   6   2    32360.15    28280.34    715.80 o 
  12   6   2    30565.73    28113.08    506.24 o 
  14   6   2       25.79      230.56    198.56 o 
  16   6   2     1176.66      790.14    240.29 o 
  18   6   2     9333.44    10493.63    533.20 o 
  20   6   2       70.42      -63.13    504.55 o 
  22   6   2     3163.96     3259.74    631.81 o 
  24   6   2     2004.84     2470.57    505.66 o 
  26   6   2     2093.66     3048.95    808.90 o 
  28   6   2      171.90     -477.05    788.16 o 
  30   6   2      763.95      290.38    912.61 o 
 -29   7   2      412.13      808.90    995.57 o 
 -27   7   2     1156.23     1934.58    643.31 o 
 -25   7   2     2452.58     2124.70    599.17 o 
 -23   7   2     2344.39     1752.63    571.98 o 
 -21   7   2    18707.48    20284.02   1026.32 o 
 -19   7   2    10889.42    12646.17    782.07 o 
 -17   7   2     8114.85     6817.62    536.30 o 
 -15   7   2    25497.82    25085.02    721.24 o 
 -13   7   2     5270.13     4030.54    292.53 o 
 -11   7   2     9836.89    11215.48    583.78 o 
  -9   7   2    52951.47    55748.52    997.14 o 
  -7   7   2     1965.55     2487.83    151.67 o 
  -5   7   2      188.42      196.88    121.06 o 
  -3   7   2    99200.47   104773.88   1487.40 o 
  -1   7   2    52291.45    51600.00    772.97 o 
   1   7   2    16958.51    16283.61    293.94 o 
   3   7   2    10197.67    10065.24    244.90 o 
   5   7   2        9.16      -80.98    128.61 o 
   7   7   2      904.63      794.20    150.86 o 
   9   7   2      682.97      478.48    120.93 o 
  11   7   2     1747.46     1924.41    152.97 o 
  13   7   2    22058.90    23730.45    657.70 o 
  15   7   2     2637.77     2422.51    299.77 o 
  17   7   2      339.01      361.99    256.43 o 
  19   7   2      720.30      270.59    476.48 o 
  21   7   2        6.09      770.61    566.92 o 
  23   7   2     1924.49     1600.97    623.18 o 
  25   7   2     2324.84     2522.15    995.57 o 
  27   7   2      537.65      746.68    871.13 o 
  29   7   2       14.26     -808.90    871.13 o 
 -28   8   2      225.02     -788.16    891.87 o 
 -26   8   2      709.48     1008.16   1068.17 o 
 -24   8   2     1284.48      877.68    555.00 o 
 -22   8   2        8.02       80.33    461.81 o 
 -20   8   2     5707.09     4560.84    601.49 o 
 -18   8   2       73.49        0.00    410.65 o 
 -16   8   2    29791.26    27928.62    805.76 o 
 -14   8   2     8649.79     8968.01    485.08 o 
 -12   8   2    86268.71    82333.48   1506.30 o 
 -10   8   2      368.01      203.46    116.46 o 
  -8   8   2     7097.21     5954.82    237.19 o 
  -6   8   2     8423.79     8246.11    242.07 o 
  -4   8   2    35706.88    37125.80    656.45 o 
  -2   8   2    13339.84    12755.52    296.01 o 
   0   8   2   166998.22   176282.48   2451.18 o 
   2   8   2      479.23      296.96    106.82 o 
   4   8   2    37630.32    38361.11    768.34 o 
   6   8   2    18266.45    18373.13    457.60 o 
   8   8   2      363.34      805.49    126.30 o 
  10   8   2      660.89      801.39    210.25 o 
  12   8   2     1442.14     1356.73    153.01 o 
  14   8   2       48.31      112.64    330.33 o 
  16   8   2    15546.96    15236.97    519.71 o 
  18   8   2     4179.43     4817.89    578.06 o 
  20   8   2     7978.36     8815.39    863.81 o 
  22   8   2       48.73      678.50    637.85 o 
  24   8   2      625.47      600.24    881.50 o 
  26   8   2      228.44      290.38    829.65 o 
  28   8   2     1049.04     1908.18    933.35 o 
  30   8   2      906.69     2011.89    995.57 o 
 -29   9   2      495.77      290.38   1037.06 o 
 -27   9   2      477.81     1099.28    891.87 o 
 -25   9   2     7162.53     8827.12   2281.52 o 
 -23   9   2     3717.42     3897.94    607.46 o 
 -21   9   2     3326.77     3157.14    579.18 o 
 -19   9   2     1976.10     1979.61    447.14 o 
 -17   9   2     1327.60     1107.82    373.77 o 
 -15   9   2    25023.30    28332.63    825.02 o 
 -13   9   2      262.49       26.01    242.67 o 
 -11   9   2    15881.84    18064.52    408.69 o 
  -9   9   2     8274.19     8415.46    290.01 o 
  -7   9   2   187658.36   198811.52   3032.74 o 
  -5   9   2    14276.88    11914.58    300.87 o 
  -3   9   2    27197.68    23974.90    448.53 o 
  -1   9   2     9253.05     7166.70    274.50 o 
   1   9   2     4477.16     4680.95    224.84 o 
   3   9   2    30645.24    31373.74    495.73 o 
   5   9   2    47267.15    43959.31    701.31 o 
   7   9   2    80864.43    82985.66   1222.86 o 
   9   9   2     5985.10     6966.04    378.76 o 
  11   9   2    16554.33    16892.44    444.77 o 
  13   9   2     2026.36     1940.19    215.29 o 
  15   9   2     4824.20     5051.20    320.39 o 
  17   9   2     1674.60     2295.01    560.01 o 
  19   9   2     6158.38     7632.17    827.76 o 
  21   9   2      159.49      609.90    840.02 o 
  23   9   2       49.53      -85.14    622.50 o 
  27   9   2       88.18      767.42    933.35 o 
  29   9   2      413.42      725.94    954.09 o 
 -28  10   2      725.86      331.86   1016.32 o 
 -26  10   2     4544.73     5174.72    964.46 o 
 -24  10   2       78.41      883.25    563.36 o 
 -22  10   2     3546.84     4541.46    808.90 o 
 -20  10   2      922.64      666.54   1151.13 o 
 -18  10   2       46.79      -93.34    736.31 o 
 -16  10   2     1198.71     1152.15    373.77 o 
 -14  10   2       92.11      446.66    279.25 o 
 -12  10   2    16738.60    14955.62    426.42 o 
 -10  10   2     9647.62     9950.88    303.19 o 
  -8  10   2    15883.87    14958.26    383.64 o 
  -6  10   2    21579.58    23804.33    608.36 o 
  -4  10   2     1852.15     1835.61    179.52 o 
  -2  10   2    11848.05    12757.61    302.72 o 
   0  10   2    12886.36    11875.11    351.12 o 
   2  10   2    14971.56    14704.99    389.30 o 
   4  10   2    33102.85    31405.72    600.20 o 
   6  10   2    16028.77    16494.73    377.78 o 
   8  10   2      693.51     1098.12    216.61 o 
  10  10   2     1931.73     2001.14    302.37 o 
  12  10   2       11.10      135.23    155.67 o 
  14  10   2     3932.37     3776.65    484.40 o 
  16  10   2       44.30     -145.19    439.99 o 
  18  10   2     2141.63     2581.22    555.00 o 
  20  10   2      662.52     1193.24   1130.39 o 
  22  10   2       10.86     -232.58    746.68 o 
  24  10   2      162.99     1120.02   1099.28 o 
  28  10   2        9.02     -373.34    954.09 o 
 -27  11   2     1131.44      477.05    995.57 o 
 -25  11   2      309.56      589.33    634.82 o 
 -23  11   2     1476.08     2081.66    808.90 o 
 -21  11   2    12759.79    10318.30   1763.00 o 
 -19  11   2     1787.28      954.09    954.09 o 
 -17  11   2     2104.06     2264.11    757.05 o 
 -15  11   2      145.18      518.53    518.53 o 
 -13  11   2      479.59      545.40    168.54 o 
 -11  11   2    12733.85    14264.04    520.91 o 
  -9  11   2      404.81      400.87    178.26 o 
  -7  11   2     1159.37     1420.23    202.17 o 
  -5  11   2       50.04      180.35    161.60 o 
  -3  11   2     9402.55     9010.78    307.63 o 
  -1  11   2       68.68      467.52    171.60 o 
   1  11   2    22532.61    21461.57    494.26 o 
   3  11   2     2962.96     2280.78    205.39 o 
   5  11   2    19131.98    17686.26    423.32 o 
   7  11   2     1399.66     1871.68    224.87 o 
   9  11   2     1461.77     1472.80    249.20 o 
  11  11   2     2214.58     3047.02    390.64 o 
  13  11   2      278.64      841.21    442.83 o 
  15  11   2     1520.71     1937.81    507.68 o 
  17  11   2     7873.38     9439.61    891.40 o 
  19  11   2      175.89     -466.54    542.83 o 
  21  11   2     2250.86     1254.73    974.83 o 
  23  11   2      364.45      414.82    912.61 o 
  27  11   2        6.52     -933.35    933.35 o 
 -26  12   2      859.07      933.35    974.83 o 
 -24  12   2    11311.42    11788.35   1106.64 o 
 -22  12   2      775.02      927.60    608.51 o 
 -20  12   2     5524.38     6967.29    832.50 o 
 -18  12   2       72.13      200.61    445.70 o 
 -16  12   2       81.47      747.38    829.65 o 
 -14  12   2     1121.40     1427.15    192.75 o 
 -12  12   2    28835.54    26813.68    734.84 o 
 -10  12   2     1935.32     1537.73    217.04 o 
  -8  12   2    31656.76    31044.18    697.28 o 
  -6  12   2     2114.41     1646.84    227.55 o 
  -4  12   2     9927.10    10382.72    413.93 o 
  -2  12   2     3169.85     2722.66    315.82 o 
   0  12   2    29850.58    28519.43    675.93 o 
   2  12   2     1983.47     2129.10    209.35 o 
   4  12   2    17237.77    15988.38    502.85 o 
   6  12   2        1.08       69.48    251.03 o 
   8  12   2     1854.61     2091.07    275.15 o 
  10  12   2     1246.91     1375.77    258.77 o 
  12  12   2     4032.46     5793.98    670.35 o 
  14  12   2      179.46      121.85    463.16 o 
  16  12   2     1971.92     2063.20    552.12 o 
  18  12   2      534.72      501.46    572.52 o 
  20  12   2      429.39      297.60    652.52 o 
  22  12   2      773.32     1555.58    933.35 o 
 -25  13   2       16.61      373.34    995.57 o 
 -23  13   2        8.16     -167.98    705.20 o 
 -21  13   2      742.34     1265.21    615.98 o 
 -19  13   2     2119.89     1959.43    540.27 o 
 -17  13   2     6727.29    10188.83    887.21 o 
 -15  13   2     9167.03    11067.72    835.59 o 
 -13  13   2        8.74      228.94    386.79 o 
 -11  13   2      558.50      442.63    242.83 o 
  -9  13   2     5429.54     5278.13    442.93 o 
  -7  13   2    12677.21    13411.82    578.56 o 
  -5  13   2     4942.95     3750.16    298.75 o 
  -3  13   2      120.51       31.39    229.95 o 
  -1  13   2      213.07     -174.86    314.98 o 
   1  13   2       12.33      168.38    281.32 o 
   3  13   2    13132.28    12622.89    720.55 o 
   5  13   2     1030.58      571.50    271.19 o 
   7  13   2      736.11       63.41    261.08 o 
   9  13   2     2612.50     2652.64    303.68 o 
  11  13   2      287.27      803.12    447.14 o 
  13  13   2       29.00     -376.30    448.01 o 
  15  13   2        7.73      767.42    674.09 o 
  17  13   2       97.68     -344.90    512.69 o 
  19  13   2     3225.85     4048.62   1202.99 o 
  21  13   2       44.29     -497.79    954.09 o 
 -26  14   2        7.98     -352.60   1037.06 o 
 -24  14   2      184.39     1285.95   1016.32 o 
 -22  14   2     1484.12     1274.17    643.31 o 
 -20  14   2      305.35     -368.23    531.56 o 
 -18  14   2    12503.93    12604.01    920.83 o 
 -16  14   2     2390.29     3174.24    642.97 o 
 -14  14   2     4621.57     4042.47    557.32 o 
 -12  14   2     3349.41     4454.16    535.17 o 
 -10  14   2     6227.38     6612.72    472.16 o 
  -8  14   2     1255.44     1140.34    275.28 o 
  -6  14   2    13410.43    12984.95    769.87 o 
  -4  14   2        7.05     -220.02    593.45 o 
  -2  14   2      801.42      674.95    297.86 o 
   0  14   2     1389.18     1060.10    395.17 o 
   2  14   2      249.47      186.67    373.76 o 
   4  14   2     1221.50     1031.13    398.23 o 
   6  14   2    13371.74    11966.71    565.58 o 
   8  14   2     1176.08     1741.73    376.56 o 
  10  14   2     2143.09     2201.44    819.27 o 
  12  14   2        6.02      642.97    498.65 o 
  14  14   2      337.45      409.44    563.36 o 
  16  14   2        7.60      -94.97    552.12 o 
  18  14   2      562.52      275.17    694.83 o 
  20  14   2      233.44     -165.93    995.57 o 
 -25  15   2      221.90      -82.96   1078.54 o 
 -23  15   2      153.12      746.68    954.09 o 
 -21  15   2      955.08      352.60    891.87 o 
 -19  15   2      621.70      810.44    593.84 o 
 -17  15   2     2444.24     2776.09   1503.73 o 
 -15  15   2     4439.02     6867.98    813.08 o 
 -13  15   2     5597.94     6197.40    661.41 o 
 -11  15   2     2942.34     3120.29    528.90 o 
  -9  15   2      313.55       65.46    276.24 o 
  -7  15   2      960.81     1659.29    424.56 o 
  -5  15   2      232.62      728.96    435.56 o 
  -3  15   2     3220.72     3107.22    417.79 o 
  -1  15   2    23068.01    19469.74   1189.42 o 
   1  15   2     7551.08     8519.19    717.60 o 
   3  15   2     4414.83     3978.85    496.07 o 
   5  15   2      395.83      619.07    725.94 o 
   7  15   2     1591.04     1991.79    476.48 o 
   9  15   2    12370.78    11447.14    842.20 o 
  11  15   2      673.82      373.34    527.98 o 
  13  15   2     4597.73     4952.56    637.35 o 
  15  15   2        3.94       12.03    705.20 o 
  17  15   2     1374.59     1763.23    637.82 o 
  19  15   2      241.32     1327.43   1099.28 o 
 -22  16   2       44.27     1576.33    995.57 o 
 -20  16   2      129.17     1887.44    891.87 o 
 -18  16   2      532.13      374.11    593.84 o 
 -16  16   2     6348.84     5765.19    659.49 o 
 -14  16   2      768.77      750.28    850.39 o 
 -12  16   2     4858.59     4083.35    542.05 o 
 -10  16   2       12.30      722.98    460.42 o 
  -8  16   2     3278.34     2819.58    512.69 o 
  -6  16   2     3060.84     3964.29    777.79 o 
  -4  16   2       90.30      116.83    524.89 o 
  -2  16   2    15011.48    15128.79    819.74 o 
   0  16   2     3905.47     3496.21    410.55 o 
   2  16   2     5182.92     6001.05    746.70 o 
   4  16   2        8.81      -73.82    601.49 o 
   6  16   2      354.38      171.28    674.09 o 
   8  16   2      201.39      591.28    705.20 o 
  10  16   2     2358.80     3355.21    995.57 o 
  12  16   2      201.05       71.00    569.73 o 
  14  16   2      165.89      517.31    622.15 o 
  16  16   2     1239.00     1496.97    657.60 o 
  18  16   2       42.45     -497.79    954.09 o 
 -21  17   2     1331.56     2613.38   1078.54 o 
 -19  17   2     1361.79      995.57    912.61 o 
 -17  17   2      175.87      -37.94    943.72 o 
 -15  17   2      828.71     1098.27    596.50 o 
 -13  17   2      324.79      343.93    580.75 o 
 -11  17   2     1441.87     1173.36    512.69 o 
  -9  17   2      433.52      559.05    694.83 o 
  -7  17   2     2872.97     3371.97    549.84 o 
  -5  17   2      946.05      832.86    352.64 o 
  -3  17   2    22571.97    19793.46    929.14 o 
  -1  17   2     4914.27     4639.47    601.49 o 
   1  17   2     2602.93     3493.28    548.11 o 
   3  17   2     7882.47     8562.25   1223.73 o 
   5  17   2       27.21      557.57    497.79 o 
   7  17   2      250.44      528.29    498.00 o 
   9  17   2     1045.85     1821.54    579.18 o 
  11  17   2     4782.02     8265.91   1617.81 o 
  13  17   2      153.05      746.68    615.98 o 
  15  17   2     2101.74     2680.46    662.77 o 
 -20  18   2      381.69     2011.89    974.83 o 
 -18  18   2     1270.60     2841.53    974.83 o 
 -16  18   2      970.15      788.16    871.13 o 
 -14  18   2      119.42      945.64    592.76 o 
 -12  18   2      696.89      697.20    510.81 o 
 -10  18   2      550.57        0.00    513.32 o 
  -8  18   2     1074.02     1401.87    622.23 o 
  -6  18   2     3676.50     3470.58    435.50 o 
  -4  18   2       38.54     -248.18    424.56 o 
  -2  18   2       24.89      402.78    453.94 o 
   0  18   2     1071.18     1185.08    404.16 o 
   2  18   2       25.52      143.08    829.65 o 
   4  18   2      834.39      479.12    503.34 o 
   6  18   2       51.50      111.48    522.51 o 
   8  18   2       78.29      772.82    527.97 o 
  10  18   2      205.26      198.86    586.10 o 
  12  18   2       99.43      438.53    613.89 o 
  14  18   2     2120.06     2872.23    731.55 o 
 -19  19   2       15.77      207.41    933.35 o 
 -17  19   2      118.64      248.89    871.13 o 
 -15  19   2       12.20      974.83    829.65 o 
 -13  19   2     3447.31     3326.12   1265.21 o 
 -11  19   2      787.74      779.59    642.97 o 
  -9  19   2      528.63      763.87    663.72 o 
  -7  19   2        2.09     -364.35    395.68 o 
  -5  19   2      363.50        9.43    478.01 o 
  -3  19   2      166.86      225.37    489.84 o 
  -1  19   2       17.29     -338.66    447.14 o 
   1  19   2     1735.15     1517.65    428.88 o 
   3  19   2       85.76      -46.74   1379.28 o 
   5  19   2       48.35     -325.77    542.83 o 
   7  19   2      703.44     1314.54    537.32 o 
   9  19   2      391.73      891.87    571.98 o 
  11  19   2       37.86     -489.49    577.90 o 
 -16  20   2      516.97     3028.20    974.83 o 
 -14  20   2        0.39      165.93    829.65 o 
 -12  20   2      398.89      456.30    788.16 o 
 -10  20   2      117.68      590.03    552.12 o 
  -8  20   2     1763.93     1862.93    460.43 o 
  -6  20   2       95.88      -53.21    498.22 o 
  -4  20   2     2840.10     2769.57   1534.84 o 
  -2  20   2       68.32     -298.55    481.32 o 
   0  20   2     1017.02     1484.02    954.09 o 
   2  20   2       11.27      972.52    452.13 o 
   4  20   2       16.78     -169.16    694.83 o 
   6  20   2       86.01     -653.35    674.09 o 
   8  20   2      516.58      910.36    674.09 o 
  10  20   2      348.72      347.30    658.03 o 
 -15  21   2        5.40      497.79    954.09 o 
 -13  21   2        0.43      684.46    871.13 o 
 -11  21   2      185.64      560.01    912.61 o 
  -9  21   2     1423.23     1220.76    912.61 o 
  -7  21   2      953.99     1265.21    663.72 o 
  -5  21   2      163.24      244.51    570.38 o 
  -3  21   2      657.11      517.39    622.23 o 
  -1  21   2       49.99     -663.72    663.72 o 
   1  21   2      611.92      612.89    808.90 o 
   3  21   2       10.48     -220.29    429.35 o 
   5  21   2     1749.96     1888.84    637.82 o 
   7  21   2      279.45      933.35    850.39 o 
 -10  22   2     2408.79     2556.06   1171.87 o 
  -8  22   2      438.16      145.19    705.20 o 
  -6  22   2        5.51       20.74    684.46 o 
  -4  22   2       12.07       62.22    705.20 o 
  -2  22   2     2323.60     1949.67    767.42 o 
   0  22   2        6.14      331.86    705.20 o 
   2  22   2      327.78     1140.76    725.94 o 
   4  22   2      318.59     2094.85    891.87 o 
  -5  23   2      116.89      269.63    746.68 o 
  -3  23   2      421.83      642.97    746.68 o 
 -31   1   3      190.90      -67.15    611.86 o 
 -29   1   3       42.84     -255.54    569.73 o 
 -27   1   3    10792.57    12458.10    649.05 o 
 -25   1   3      262.59      259.59    463.16 o 
 -23   1   3      275.14       87.78    392.23 o 
 -21   1   3       47.28      -33.35    194.58 o 
 -19   1   3     6822.62     7164.00    278.00 o 
 -17   1   3    55430.16    50178.75    784.84 o 
 -15   1   3     1309.62     1388.31    135.03 o 
 -13   1   3    15800.00    15340.98    302.68 o 
 -11   1   3      281.09      359.00     86.82 o 
  -9   1   3    87472.37    90426.98   1139.65 o 
  -7   1   3    57432.05    65103.66    801.84 o 
  -5   1   3    20803.03    23160.40    313.41 o 
  -3   1   3    96829.32   116430.00   1594.70 o 
  -1   1   3     9348.02     9495.23    205.61 o 
   1   1   3     3226.30     3187.52     97.49 o 
   3   1   3     3188.08     4045.10    135.23 o 
   5   1   3    53198.73    56477.93    762.29 o 
   7   1   3     3453.03     3560.50    184.37 o 
   9   1   3    17193.26    14668.50    321.45 o 
  11   1   3     9626.64     9266.08    287.74 o 
  13   1   3     2744.80     2887.46    196.43 o 
  15   1   3      889.23      762.87    225.86 o 
  17   1   3     2527.35     1867.02    268.80 o 
  19   1   3     1709.18     2373.84    310.65 o 
  21   1   3     1285.45     1864.92    362.24 o 
  23   1   3       85.33      -38.91    315.14 o 
  25   1   3       18.68      380.14    433.53 o 
 -30   2   3     1575.36     2070.10    681.86 o 
 -28   2   3     4498.50     6227.27   1617.81 o 
 -26   2   3     6630.96     6898.37    525.26 o 
 -24   2   3      574.33      519.66    248.15 o 
 -22   2   3    23904.80    23495.32    751.83 o 
 -20   2   3     8689.85     8171.76    652.63 o 
 -18   2   3      100.97      -39.68    144.08 o 
 -16   2   3    37434.85    34728.54    597.11 o 
 -14   2   3    96370.67    98437.70   1403.53 o 
 -12   2   3     4790.37     4620.39    173.68 o 
 -10   2   3      258.07      683.45    163.36 o 
  -8   2   3      441.64      378.13     51.94 o 
  -6   2   3     9789.47    12047.68    172.46 o 
  -4   2   3     3539.60     4058.43     85.28 o 
  -2   2   3    82813.31    95549.34   1137.45 o 
   0   2   3     1753.60     1715.52     81.90 o 
   2   2   3  1154085.13  1286991.50  16084.91 o 
   4   2   3     2917.28     3093.32    167.10 o 
   6   2   3    19221.73    21677.92    348.48 o 
   8   2   3    17551.77    17224.75    315.60 o 
  10   2   3      822.23      919.16    142.86 o 
  12   2   3     4926.89     4825.15    315.80 o 
  14   2   3     6056.50     6036.01    419.12 o 
  16   2   3     5867.77     6008.62    387.14 o 
  18   2   3     6587.27     6408.42    418.80 o 
  20   2   3      685.39     1070.18    290.31 o 
  22   2   3     9088.42     9371.98    567.92 o 
  24   2   3        8.68      233.18    415.95 o 
  26   2   3       15.28     1368.91    705.20 o 
 -31   3   3      240.67     1410.40   1016.32 o 
 -29   3   3    10499.05    11209.93   1023.81 o 
 -27   3   3       68.30      128.42    531.56 o 
 -25   3   3      507.12      506.70    274.28 o 
 -23   3   3    16397.14    17545.07    538.87 o 
 -21   3   3     3567.30     3189.68    267.89 o 
 -19   3   3     9575.21    10101.78    496.96 o 
 -17   3   3    43418.65    40980.68    670.31 o 
 -15   3   3      923.42     1194.07    122.98 o 
 -13   3   3      576.55      629.86     99.00 o 
 -11   3   3    25296.87    27717.45    441.95 o 
  -9   3   3    54533.82    52942.30   1020.10 o 
  -7   3   3    81324.72    84125.83   1012.59 o 
  -5   3   3     1538.96     1406.36     67.26 o 
  -3   3   3     4419.07     5001.70    114.34 o 
  -1   3   3    32678.67    37534.43    548.75 o 
   1   3   3   177797.53   199885.19   2729.20 o 
   3   3   3    37900.83    39759.38    596.44 o 
   5   3   3    14321.29    14689.86    282.96 o 
   7   3   3    20666.59    22129.94    391.68 o 
   9   3   3    25218.07    24483.29    438.28 o 
  11   3   3       70.76       92.11    159.10 o 
  13   3   3     6789.14     6973.05    367.13 o 
  15   3   3     5211.75     4510.53    343.68 o 
  17   3   3      123.84      -94.81    246.59 o 
  19   3   3     4967.65     5651.44    424.10 o 
  21   3   3     1187.46     1152.53    310.16 o 
  23   3   3      698.13      656.48    432.48 o 
  25   3   3       57.41     1081.83    495.48 o 
  27   3   3      247.71     1368.91    767.42 o 
 -30   4   3       27.51     -179.92    626.05 o 
 -28   4   3     4866.46     4486.91    710.29 o 
 -26   4   3     1862.71     2593.10    563.36 o 
 -24   4   3      200.73      259.96    237.94 o 
 -22   4   3    11455.11    10322.14    428.10 o 
 -20   4   3   115905.05   115693.52   2031.33 o 
 -18   4   3      506.83      566.34    131.30 o 
 -16   4   3    53292.30    51597.36    796.45 o 
 -14   4   3     7959.16     8186.14    291.30 o 
 -12   4   3    11805.34    14298.83    517.27 o 
 -10   4   3     8223.18     7597.91    293.86 o 
  -8   4   3   586795.00   619074.31   8286.90 o 
  -6   4   3      348.43      360.12     58.93 o 
  -4   4   3    17695.09    20524.86    305.71 o 
  -2   4   3     5157.70     5750.37    149.84 o 
   0   4   3    93736.90   109762.80   1944.81 o 
   2   4   3    34523.50    37280.00    614.07 o 
   4   4   3   102916.02   110747.64   2496.71 o 
   6   4   3    20546.71    18324.06    338.76 o 
   8   4   3     6742.26     6604.53    223.15 o 
  10   4   3    18741.70    18697.80    443.69 o 
  12   4   3    13297.45    14624.60    403.75 o 
  14   4   3     2048.42     1801.58    285.17 o 
  16   4   3     5538.21     5187.91    370.03 o 
  18   4   3      887.44      862.35    365.23 o 
  20   4   3     6521.95     6113.71    532.88 o 
  22   4   3     2632.68     2168.12    447.06 o 
  24   4   3     3895.66     4373.88    536.57 o 
  26   4   3       27.60      145.19    746.68 o 
  28   4   3       95.79     1534.84    850.39 o 
 -31   5   3       41.61     -518.53    995.57 o 
 -29   5   3     2643.05     3213.29   1555.58 o 
 -27   5   3      277.87      -74.08    512.69 o 
 -25   5   3      366.32      635.96    520.49 o 
 -23   5   3    27694.90    27675.85   1141.43 o 
 -21   5   3    10362.09    10473.23    725.87 o 
 -19   5   3     3472.11     3342.35    386.92 o 
 -17   5   3     2358.68     2343.67    250.13 o 
 -15   5   3     4176.48     4924.85    310.69 o 
 -13   5   3     7044.23     8539.16    293.63 o 
 -11   5   3   202002.09   203206.13   3347.09 o 
  -9   5   3    52867.49    56128.03    973.62 o 
  -7   5   3     1313.10     1065.66    103.28 o 
  -5   5   3     4894.79     4943.93    190.15 o 
  -3   5   3    80484.95    89289.23   1161.18 o 
  -1   5   3     8687.35     8990.67    259.81 o 
   1   5   3   107039.90   117203.59   1632.57 o 
   3   5   3   314988.19   339525.16   5272.75 o 
   5   5   3     2777.35     2215.25    139.66 o 
   7   5   3    15755.62    18246.05    414.32 o 
   9   5   3       32.60       -5.20    116.39 o 
  11   5   3    56778.60    54935.34    854.60 o 
  13   5   3     1945.00     1972.43    278.39 o 
  15   5   3    11405.24    11359.33    536.27 o 
  17   5   3     6313.71     7107.64    512.97 o 
  19   5   3     1202.57     1444.97    293.33 o 
  21   5   3     3039.34     2418.23    447.57 o 
  23   5   3      576.60      877.42    487.31 o 
  25   5   3      257.07      -70.36    572.52 o 
  27   5   3      274.46      518.53    788.16 o 
 -30   6   3       24.28      -41.48    933.35 o 
 -28   6   3     1059.02     1796.12   1202.99 o 
 -26   6   3     2341.18     2750.43    602.18 o 
 -24   6   3       77.82      665.98    468.63 o 
 -22   6   3      158.63     -461.81    461.81 o 
 -20   6   3       70.17       20.74    395.99 o 
 -18   6   3    10524.87     8310.03    494.40 o 
 -16   6   3     3761.80     3576.33    425.11 o 
 -14   6   3    17640.23    14492.52    425.54 o 
 -12   6   3     7596.05     7036.80    308.49 o 
 -10   6   3    10870.46    12449.41    230.70 o 
  -8   6   3    29913.71    29848.53    445.02 o 
  -6   6   3    32763.38    34174.20    540.02 o 
  -4   6   3     6164.97     5925.37    187.98 o 
  -2   6   3    20961.57    21213.59    456.06 o 
   0   6   3    11652.09    11303.24    245.17 o 
   2   6   3     7554.19     6801.82    208.63 o 
   4   6   3    14577.28    15615.84    307.64 o 
   6   6   3    60357.77    67567.47   1020.33 o 
   8   6   3     1119.17      802.50    126.17 o 
  10   6   3     1272.62     1742.98    149.49 o 
  12   6   3     1596.10     1905.10    289.50 o 
  14   6   3     4187.00     4313.45    356.58 o 
  16   6   3       20.04     -256.63    256.63 o 
  18   6   3     6571.11     7258.80    515.13 o 
  20   6   3      747.53      271.12    408.49 o 
  22   6   3     2713.49     1831.20    477.88 o 
  24   6   3        5.79        0.53    650.08 o 
  26   6   3      531.07       82.96    829.65 o 
  28   6   3        1.96     -477.05    871.13 o 
 -31   7   3        1.92      269.63    974.83 o 
 -29   7   3       25.04      871.13    954.09 o 
 -27   7   3      299.61      532.36    615.46 o 
 -25   7   3      671.32      997.82    850.39 o 
 -23   7   3      965.50      -10.06    483.32 o 
 -21   7   3     2031.26     2136.77    475.13 o 
 -19   7   3     1842.67     2634.12    454.65 o 
 -17   7   3     4863.04     4704.76    600.50 o 
 -15   7   3    36535.25    34842.50    862.94 o 
 -13   7   3    20971.60    21428.26    590.54 o 
 -11   7   3    16767.08    16365.35    581.28 o 
  -9   7   3    69542.67    75971.92   1274.99 o 
  -7   7   3    12659.80    12206.60    349.45 o 
  -5   7   3    41907.43    42937.06    662.93 o 
  -3   7   3   135272.05   146895.73   1897.04 o 
  -1   7   3     5012.61     4619.05    194.61 o 
   1   7   3    16402.54    16991.53    328.04 o 
   3   7   3    44529.31    45979.86    707.57 o 
   5   7   3     4936.69     4536.25    210.16 o 
   7   7   3     4241.69     4734.30    217.01 o 
   9   7   3    12256.33    10541.68    288.51 o 
  11   7   3     6575.75     5992.49    316.85 o 
  13   7   3      134.01      396.60    173.64 o 
  15   7   3      682.97      378.29    326.38 o 
  17   7   3      388.15      381.77    255.38 o 
  19   7   3     4132.71     3665.16    819.27 o 
  21   7   3      885.66      116.36    452.75 o 
  23   7   3      132.93     1173.04    497.92 o 
  25   7   3      953.80      954.09    850.39 o 
  27   7   3      460.43      248.89    891.87 o 
  29   7   3       90.37      456.30    891.87 o 
 -30   8   3      308.33      124.45    995.57 o 
 -28   8   3     3073.86     4200.99    695.60 o 
 -26   8   3        8.65      151.41    584.45 o 
 -24   8   3     3861.06     2439.58    694.83 o 
 -22   8   3     1277.58     1441.04    489.84 o 
 -20   8   3      412.91     -399.27    407.52 o 
 -18   8   3      287.50      620.12    277.68 o 
 -16   8   3    49254.59    48691.59   1153.04 o 
 -14   8   3     8372.07     7175.14    519.26 o 
 -12   8   3     8480.85    10025.94    372.47 o 
 -10   8   3      107.84      173.84     97.42 o 
  -8   8   3    33466.09    27549.84    540.89 o 
  -6   8   3     5322.17     5259.81    223.95 o 
  -4   8   3      175.94      223.54    112.12 o 
  -2   8   3    10574.36    10002.82    279.82 o 
   0   8   3     4103.29     4190.57    262.81 o 
   2   8   3    23498.11    22695.50    419.78 o 
   4   8   3    14705.46    14130.58    320.56 o 
   6   8   3      894.83     1059.39    135.90 o 
   8   8   3    58480.17    56033.09    864.73 o 
  10   8   3     2725.53     2352.67    309.94 o 
  12   8   3     1045.99     1733.08    180.73 o 
  14   8   3     1260.55     1321.25    178.62 o 
  16   8   3     2723.90     3963.42    367.94 o 
  18   8   3      223.13      135.66    542.05 o 
  20   8   3     4171.30     3610.13    644.81 o 
  22   8   3     1321.88     1590.99    482.31 o 
  24   8   3        0.37      207.41    788.16 o 
  26   8   3       26.42     -808.90    829.65 o 
  28   8   3      461.70     1970.41    995.57 o 
 -29   9   3     1564.31     1306.69    954.09 o 
 -27   9   3     1235.55      549.03    620.08 o 
 -25   9   3       96.68       75.87    684.46 o 
 -23   9   3     8149.29     7987.08    885.03 o 
 -21   9   3     3048.39     2352.52    528.90 o 
 -19   9   3     3915.17     4054.61    505.82 o 
 -17   9   3     1657.33     1438.45    295.78 o 
 -15   9   3     8054.69     8627.50    477.80 o 
 -13   9   3    16650.01    16344.56    987.65 o 
 -11   9   3     6451.56     6055.06    215.85 o 
  -9   9   3      326.26      -17.77    128.80 o 
  -7   9   3    23365.92    24031.26    559.29 o 
  -5   9   3    69037.53    75901.49   1231.63 o 
  -3   9   3    11256.83    11427.32    275.94 o 
  -1   9   3    26089.15    26146.39    478.24 o 
   1   9   3    16214.68    15549.65    443.07 o 
   3   9   3      285.51      576.95    138.42 o 
   5   9   3    10944.99    10440.32    298.86 o 
   7   9   3    14146.16    12251.76    356.50 o 
   9   9   3     9525.32     8446.63    328.21 o 
  11   9   3     6476.70     6847.33    320.74 o 
  13   9   3      247.27      409.72    197.59 o 
  15   9   3      549.40     1049.26    241.56 o 
  17   9   3      104.57      621.00    487.23 o 
  19   9   3      357.00      681.86    933.35 o 
  21   9   3     1698.84     1520.35   1234.10 o 
  23   9   3     1218.59     2013.90    672.45 o 
  25   9   3      516.17      871.13    829.65 o 
  27   9   3      387.23     -580.75    954.09 o 
  29   9   3      234.29      290.38    974.83 o 
 -28  10   3      357.39      414.82    933.35 o 
 -26  10   3     6379.76     6056.68    737.92 o 
 -24  10   3     2076.93     2516.48    584.45 o 
 -22  10   3     6040.46     7126.94    847.23 o 
 -20  10   3       70.80     -198.23    445.93 o 
 -18  10   3     4038.15     4928.42   1275.58 o 
 -16  10   3     3377.36     2938.82    333.58 o 
 -14  10   3    47725.28    49782.97   1188.48 o 
 -12  10   3     1425.12     1195.10    183.81 o 
 -10  10   3      192.98      103.99    139.74 o 
  -8  10   3       84.38      108.15    153.47 o 
  -6  10   3       64.44       80.00    156.60 o 
  -4  10   3      318.33      254.39    165.41 o 
  -2  10   3    16080.65    14173.92    351.53 o 
   0  10   3      348.98      406.29    147.73 o 
   2  10   3    11887.75    13495.10    388.48 o 
   4  10   3     4857.71     5334.16    260.05 o 
   6  10   3    15716.09    14471.52    367.66 o 
   8  10   3     4950.98     4883.39    293.63 o 
  10  10   3     1844.49     1159.55    193.18 o 
  12  10   3      318.02      499.88    169.25 o 
  14  10   3    16285.82    16015.70    665.70 o 
  16  10   3     2820.16     2832.85    601.49 o 
  18  10   3     2573.50     1870.30    549.84 o 
  20  10   3      700.60      408.60    684.46 o 
  22  10   3       74.32      153.64    593.84 o 
  24  10   3       93.53     -850.39    850.39 o 
  26  10   3     2824.87     3961.55   1078.54 o 
 -29  11   3      730.46     1431.14    974.83 o 
 -27  11   3     5973.59     8856.46   1493.36 o 
 -25  11   3     3849.93     3937.18    710.29 o 
 -23  11   3      268.96      591.12    557.32 o 
 -21  11   3      325.14      487.27    519.26 o 
 -19  11   3     4005.15     3361.16    535.17 o 
 -17  11   3    37183.60    39346.99   1325.77 o 
 -15  11   3      101.19      313.05    303.20 o 
 -13  11   3       10.87      125.74    127.52 o 
 -11  11   3     1413.32      993.11    212.55 o 
  -9  11   3    18663.12    16064.76    461.08 o 
  -7  11   3     6181.76     6144.74    298.94 o 
  -5  11   3    93999.44    91741.09   2312.94 o 
  -3  11   3    37881.64    36965.52    792.79 o 
  -1  11   3      370.79      265.49    167.04 o 
   1  11   3     7960.67     7859.03    291.97 o 
   3  11   3    20920.99    20619.92    442.38 o 
   5  11   3    10657.40    12099.96    374.92 o 
   7  11   3      105.98      244.82    193.85 o 
   9  11   3    25576.86    24915.99    736.46 o 
  11  11   3      231.04      277.79    186.69 o 
  13  11   3     6790.94     6981.85    460.37 o 
  15  11   3     2603.66     2158.15    564.51 o 
  17  11   3     3452.34     4370.87    674.17 o 
  19  11   3       98.24      160.34    569.73 o 
  21  11   3      450.18      433.31    607.46 o 
  25  11   3      148.79     -871.13    871.13 o 
 -28  12   3      409.29      352.60    995.57 o 
 -26  12   3       48.36      124.45    871.13 o 
 -24  12   3     5540.29     6034.74    733.31 o 
 -22  12   3      305.39      -36.67    505.82 o 
 -20  12   3    16194.99    20503.13   1023.81 o 
 -18  12   3     3149.19     4120.91    715.57 o 
 -16  12   3       79.80     -162.91    403.12 o 
 -14  12   3     3969.40     3371.93    232.71 o 
 -12  12   3    30217.48    29598.11    687.60 o 
 -10  12   3       31.86       83.47    203.57 o 
  -8  12   3     1077.00      793.52    208.28 o 
  -6  12   3    13886.69    12545.87    595.03 o 
  -4  12   3     7212.12     7356.16    319.08 o 
  -2  12   3    12558.98    14034.66    551.05 o 
   0  12   3    13934.33    15181.17    564.32 o 
   2  12   3     5399.72     5659.76    425.11 o 
   4  12   3      406.68       73.65    190.50 o 
   6  12   3      148.49      500.04    335.30 o 
   8  12   3     4709.39     4376.99    349.34 o 
  10  12   3     1300.28     1306.81    230.55 o 
  12  12   3     5433.51     7937.69    783.72 o 
  14  12   3       31.15      157.57    757.05 o 
  16  12   3     1879.51     1367.88    577.90 o 
  18  12   3      531.75      633.30    725.94 o 
  20  12   3     2535.91     3476.44    680.91 o 
 -27  13   3        9.30      352.60    995.57 o 
 -25  13   3     3944.29     3982.30   1016.32 o 
 -23  13   3     7375.54     8370.69   2011.89 o 
 -21  13   3      367.46      203.38    525.54 o 
 -19  13   3     7369.65     8420.43    826.21 o 
 -17  13   3       93.58      131.81    453.94 o 
 -15  13   3       57.77      269.63    395.99 o 
 -13  13   3      896.85     1077.39    209.56 o 
 -11  13   3    10766.39     9973.98    415.09 o 
  -9  13   3     7937.94     7648.64    637.66 o 
  -7  13   3     8030.55     7908.95    401.35 o 
  -5  13   3      171.93       27.04    255.84 o 
  -3  13   3      129.60      -48.61    260.45 o 
  -1  13   3     7849.76     7781.02    480.08 o 
   1  13   3    21525.23    19979.95    668.67 o 
   3  13   3    19787.22    19482.05    870.84 o 
   5  13   3     1917.78     3270.45    373.11 o 
   7  13   3     9121.64     9336.53    498.25 o 
   9  13   3     1980.48     2261.86    459.80 o 
  11  13   3      145.65      524.63    496.07 o 
  13  13   3      304.45      704.11    555.00 o 
  15  13   3     1771.77     2487.54    583.06 o 
  17  13   3       69.36     -194.97    548.66 o 
  19  13   3     1498.49     2140.95    723.20 o 
 -26  14   3      164.21      331.86    954.09 o 
 -24  14   3      427.72      808.90    933.35 o 
 -22  14   3     4295.59     9748.33   1431.14 o 
 -20  14   3      269.04      352.60    912.61 o 
 -18  14   3       84.47      114.08    483.98 o 
 -16  14   3      547.17      545.85    891.87 o 
 -14  14   3     8239.55     7928.58    761.35 o 
 -12  14   3     5326.98     4123.63    483.32 o 
 -10  14   3     2050.81     2166.59    657.33 o 
  -8  14   3     5549.92     5229.57    476.70 o 
  -6  14   3      175.43      -13.43    291.07 o 
  -4  14   3       38.73       63.34    283.81 o 
  -2  14   3      631.50      614.90    246.77 o 
   0  14   3     4116.36     2896.33    437.17 o 
   2  14   3     7459.82     9451.30   2074.11 o 
   4  14   3      773.79      177.41    403.63 o 
   6  14   3    41333.60    40905.69   1413.83 o 
   8  14   3       58.89      588.21    463.16 o 
  10  14   3     8042.52     9725.21   1130.39 o 
  12  14   3        7.72      314.48    537.32 o 
  14  14   3     8429.37     8008.58    855.62 o 
  16  14   3      322.30      649.89    933.35 o 
  18  14   3     2007.34     2225.70    681.85 o 
 -25  15   3     3070.20     4272.67   1120.02 o 
 -23  15   3     1015.32     2240.04    933.35 o 
 -21  15   3      114.52      -53.88    599.17 o 
 -19  15   3     4367.41     4420.68    767.42 o 
 -17  15   3     1500.47     1939.97    561.09 o 
 -15  15   3     2915.62     5092.88   1161.50 o 
 -13  15   3      258.38      689.40    591.12 o 
 -11  15   3     1253.56     1805.50    580.75 o 
  -9  15   3        8.57     1083.64    445.70 o 
  -7  15   3    35650.57    37122.96   2146.71 o 
  -5  15   3     3826.34     4656.41    453.76 o 
  -3  15   3       32.79     -135.62    377.95 o 
  -1  15   3     9323.59    12024.60    767.42 o 
   1  15   3     3102.06     3886.11    483.32 o 
   3  15   3     1318.17     1628.35    445.70 o 
   5  15   3     6008.32     5647.40    664.30 o 
   7  15   3     8524.90    10414.25    813.87 o 
   9  15   3    13829.12    17099.88   2457.82 o 
  11  15   3      304.97      282.73    555.00 o 
  13  15   3     1278.57     1688.33    617.00 o 
  15  15   3        2.77       80.31    580.75 o 
  17  15   3     2961.38     3259.12    676.20 o 
 -24  16   3      108.36     -435.56    974.83 o 
 -22  16   3       13.63     -331.86    912.61 o 
 -20  16   3     4806.70     5496.40    974.83 o 
 -18  16   3      464.25      124.45    513.32 o 
 -16  16   3      982.63     1117.53    974.83 o 
 -14  16   3      467.67      678.61    653.35 o 
 -12  16   3     1970.44     2703.72    540.27 o 
 -10  16   3       16.52      835.97    432.47 o 
  -8  16   3     1383.13     1376.25    475.13 o 
  -6  16   3        7.81     -382.06    398.82 o 
  -4  16   3     8172.15     6797.15    922.98 o 
  -2  16   3      721.33     1391.76    610.60 o 
   0  16   3     3991.89     5076.44    553.17 o 
   2  16   3      105.68      -18.56    416.25 o 
   4  16   3      231.47      205.30    456.30 o 
   6  16   3     5249.69     3916.80    549.84 o 
   8  16   3     2370.65     2346.64    578.06 o 
  10  16   3      661.93      237.98    555.00 o 
  12  16   3     1744.71     1649.96    586.10 o 
  14  16   3      160.33     -330.44    715.57 o 
  16  16   3      610.96      428.50    685.11 o 
 -23  17   3     2552.15     2177.82   1057.80 o 
 -21  17   3       71.39      560.01    912.61 o 
 -19  17   3       61.31      103.71    808.90 o 
 -17  17   3       11.29     1354.02    985.20 o 
 -15  17   3      829.92      -83.27    505.82 o 
 -13  17   3     3661.16     3130.31    556.74 o 
 -11  17   3     4937.90     7219.74    819.74 o 
  -9  17   3      904.28     -278.33    453.94 o 
  -7  17   3      367.40      445.80    361.52 o 
  -5  17   3     7933.63     8108.67    696.53 o 
  -3  17   3      329.95      138.39    653.35 o 
  -1  17   3     3081.18     3204.67    432.34 o 
   1  17   3        0.63     -190.56    458.42 o 
   3  17   3     4335.28     4562.11    553.17 o 
   5  17   3      412.79      586.32    491.15 o 
   7  17   3     1619.42     1607.44    542.65 o 
   9  17   3     2539.41     2254.24    622.23 o 
  11  17   3      402.46      251.93    599.17 o 
  13  17   3      220.24     1609.23    616.89 o 
  15  17   3      189.81      813.41    657.60 o 
 -22  18   3       74.68      933.35    954.09 o 
 -20  18   3       10.75     -601.49    871.13 o 
 -18  18   3     5847.17     8711.27   1368.91 o 
 -16  18   3      360.48     1531.43    579.18 o 
 -14  18   3     3109.93     3933.39    649.56 o 
 -12  18   3     3145.85     3318.63    632.60 o 
 -10  18   3      380.02      915.17    533.96 o 
  -8  18   3     3413.76     3172.84    433.15 o 
  -6  18   3      259.82     -438.55    438.55 o 
  -4  18   3     1414.21     2009.32    487.23 o 
  -2  18   3       74.41      335.81    460.42 o 
   0  18   3      682.26      415.00    547.49 o 
   2  18   3       99.59     -339.97    486.97 o 
   4  18   3     3431.78     3223.10    572.52 o 
   6  18   3     5201.93     6876.11    788.31 o 
   8  18   3     1784.85     1607.68    615.46 o 
  10  18   3        0.74      581.97    620.08 o 
  12  18   3     1159.52     1675.62   1016.32 o 
 -21  19   3       66.04     1016.32   1016.32 o 
 -19  19   3      221.07     -269.63    829.65 o 
 -17  19   3     1408.54     1306.69    829.65 o 
 -15  19   3      119.96     -788.16    788.16 o 
 -13  19   3      450.44      881.50    542.65 o 
 -11  19   3      363.46      497.51    556.74 o 
  -9  19   3     1038.75     1638.55    571.98 o 
  -7  19   3     1427.58     1146.90    508.22 o 
  -5  19   3     2527.15     2895.32    580.75 o 
  -3  19   3       30.85      -82.32    466.57 o 
  -1  19   3     1596.35     2041.69    519.26 o 
   1  19   3     1212.01     1075.08    597.24 o 
   3  19   3     5298.59     4578.78    622.50 o 
   5  19   3      456.59     1059.87    577.90 o 
   7  19   3     1991.95     2730.82    658.03 o 
   9  19   3     3171.95     4850.75    735.32 o 
  11  19   3      396.61     1195.78    687.31 o 
 -18  20   3      804.16     1037.06    933.35 o 
 -16  20   3      271.87      767.42    891.87 o 
 -14  20   3      977.28     1493.36    850.39 o 
 -12  20   3      374.77      414.82    788.16 o 
 -10  20   3      666.07       16.49    569.73 o 
  -8  20   3        0.19      148.48    411.62 o 
  -6  20   3        7.65     -411.16    492.85 o 
  -4  20   3        7.48     -327.32    518.53 o 
  -2  20   3       76.03     -260.66    601.49 o 
   0  20   3      516.43      457.49    512.69 o 
   2  20   3      746.16      491.78    453.76 o 
   4  20   3       85.25      172.15    577.90 o 
   6  20   3       70.23      694.83    586.65 o 
   8  20   3      524.96      725.94    912.61 o 
 -15  21   3      130.98     -829.65    829.65 o 
 -13  21   3     1877.29     2924.50    933.35 o 
 -11  21   3       76.97     -435.56    808.90 o 
  -9  21   3      825.98      896.48    518.28 o 
  -7  21   3     1286.94      725.94    684.46 o 
  -5  21   3      323.64      990.53    533.20 o 
  -3  21   3       54.98      605.64    546.33 o 
  -1  21   3     1464.76     1162.62    537.32 o 
   1  21   3     5147.72     5978.92    588.45 o 
   3  21   3      702.82      914.49    564.51 o 
   5  21   3      130.54     -829.65    829.65 o 
   7  21   3     2539.47     2343.75    933.35 o 
 -12  22   3      297.21     -394.08    850.39 o 
 -10  22   3        6.60     -352.60    850.39 o 
  -6  22   3       86.05      373.34    684.46 o 
  -4  22   3       48.59      974.83    746.68 o 
  -2  22   3      249.16     -684.46    684.46 o 
   0  22   3     1209.85      746.68    725.94 o 
   2  22   3      665.49     1182.24    767.42 o 
   4  22   3      505.98     -601.49    808.90 o 
  -1  23   3      246.58      124.45    746.68 o 
 -32   0   4     2481.60     3048.95    933.35 o 
 -30   0   4     1951.36     1597.07    871.13 o 
 -28   0   4     3408.33     4936.39    933.35 o 
 -26   0   4     7121.68     7010.50   1161.50 o 
 -24   0   4    15479.70    17941.07   1244.47 o 
 -22   0   4     9347.18     8566.08   1016.32 o 
 -20   0   4     2216.93     1690.82    344.42 o 
 -18   0   4     7568.42     6743.67    457.64 o 
 -16   0   4    14206.01    17934.70   1057.80 o 
 -14   0   4     2719.55     3362.63    348.34 o 
 -12   0   4   162196.23   158900.53   4830.72 o 
 -10   0   4       93.85      188.79     89.59 o 
  -8   0   4   813354.06   865821.44  14305.60 o 
  -6   0   4     6137.29     7038.14    172.67 o 
  -4   0   4      852.35      816.74     66.79 o 
  -2   0   4     5846.21     6049.23    188.60 o 
   0   0   4  1967378.00  2041987.13  33778.56 o 
   2   0   4     8017.19     8146.89    232.47 o 
   4   0   4   796911.56   820761.19  13574.48 o 
   6   0   4    65923.66    61380.89   1762.97 o 
   8   0   4     4484.93     5304.70    490.06 o 
  10   0   4    23672.74    20096.60    596.54 o 
  12   0   4   109680.58   103906.99   2166.18 o 
  14   0   4      802.83      468.66    570.38 o 
  16   0   4    26507.49    25414.55    944.87 o 
  18   0   4     5792.89     5886.29    612.43 o 
  20   0   4     1028.32     1603.10    452.37 o 
  22   0   4     5505.28     5125.78    819.27 o 
  24   0   4     3295.43     2843.75    562.21 o 
 -31   1   4     3101.68     4049.39    699.86 o 
 -29   1   4       54.29      160.08    632.60 o 
 -27   1   4     9100.03     8304.16    791.57 o 
 -25   1   4      856.19     1248.28    309.03 o 
 -23   1   4       56.98       77.65    282.29 o 
 -21   1   4      482.79      603.81    269.44 o 
 -19   1   4    77544.08    75041.81   1123.92 o 
 -17   1   4       36.27      129.33    125.83 o 
 -15   1   4    91273.88   101365.17   1443.27 o 
 -13   1   4    10887.77    10979.78    210.46 o 
 -11   1   4     1169.24      998.34     74.91 o 
  -9   1   4     1993.91     1951.40    151.72 o 
  -7   1   4   175284.84   191339.53   2410.04 o 
  -5   1   4    50318.06    55495.77    631.99 o 
  -3   1   4        0.03      841.61     82.40 o 
  -1   1   4     6222.26     7628.93    150.32 o 
   1   1   4    46942.91    54285.27    674.59 o 
   3   1   4     2764.93     2552.18    117.51 o 
   5   1   4     1732.69     1856.72    118.79 o 
   7   1   4    69140.02    65183.04    894.06 o 
   9   1   4     2140.83     2919.55    324.65 o 
  11   1   4     3290.28     2750.50    280.16 o 
  13   1   4     5911.19     6870.06    604.73 o 
  15   1   4     1163.49     1739.14    313.44 o 
  17   1   4     1239.52     1915.99    287.40 o 
  19   1   4     4415.97     3851.32    341.28 o 
  21   1   4      267.95      586.29    316.41 o 
  23   1   4     2136.70     2441.50    374.80 o 
  25   1   4     2841.77     4604.53    767.42 o 
 -32   2   4       88.93     -933.35    933.35 o 
 -30   2   4     4913.68     4623.13    685.11 o 
 -28   2   4      345.36      114.08    557.32 o 
 -26   2   4       85.38     -149.76    508.16 o 
 -24   2   4      142.07      409.33    265.40 o 
 -22   2   4     7706.29     8970.53    470.03 o 
 -20   2   4     1133.46     1526.41    195.42 o 
 -18   2   4     2623.28     2707.33    190.19 o 
 -16   2   4     8248.47     7161.58    318.47 o 
 -14   2   4     1523.22     1715.92    133.44 o 
 -12   2   4     2183.08     2055.54    110.40 o 
 -10   2   4     5976.37     5628.62    152.62 o 
  -8   2   4     5522.42     5598.09    120.68 o 
  -6   2   4    64428.82    74757.95    960.67 o 
  -4   2   4     1474.14     1859.28    154.16 o 
  -2   2   4   981671.63  1110869.50  12971.77 o 
   0   2   4    36653.86    39700.95    505.83 o 
   2   2   4    13728.19    14166.67    249.18 o 
   4   2   4     4567.40     4273.12    161.03 o 
   6   2   4    35505.54    31677.07    478.99 o 
   8   2   4      456.25      589.43    118.70 o 
  10   2   4    30274.62    29253.14    534.35 o 
  12   2   4    13842.22    13632.05    403.87 o 
  14   2   4    10967.64    12141.43    459.62 o 
  16   2   4      187.76      302.19    257.31 o 
  18   2   4     9412.81     8244.18    485.72 o 
  20   2   4     2013.09     1711.94    332.65 o 
  22   2   4      136.79      195.84    334.43 o 
  24   2   4      175.61      831.88    457.99 o 
  26   2   4      536.16     -684.46    684.46 o 
 -31   3   4      508.10     1329.24    674.17 o 
 -29   3   4       36.49      -48.40    593.84 o 
 -27   3   4     1356.19     2266.93    561.09 o 
 -25   3   4     1777.13     2296.56    370.20 o 
 -23   3   4       16.32     -371.19    371.19 o 
 -21   3   4     9588.60     9239.83   1038.78 o 
 -19   3   4    35782.09    34261.46    663.20 o 
 -17   3   4     3543.79     3555.59    307.64 o 
 -15   3   4    15585.85    17475.89    343.94 o 
 -13   3   4   101771.95   100498.46   1225.81 o 
 -11   3   4    25082.56    24067.94    338.20 o 
  -9   3   4     1227.14     1341.03    103.57 o 
  -7   3   4   135966.19   152083.77   1801.99 o 
  -5   3   4    20048.56    20533.00    277.32 o 
  -3   3   4     7944.96     9040.99    166.59 o 
  -1   3   4   233930.16   266153.34   3622.54 o 
   1   3   4   220179.72   242473.81   3066.20 o 
   3   3   4        2.95      -80.85     80.85 o 
   5   3   4     5640.99     5482.66    227.82 o 
   7   3   4    56955.38    55469.88    779.64 o 
   9   3   4     8044.75     7905.84    245.47 o 
  11   3   4    11899.94    11637.72    340.00 o 
  13   3   4    11928.35    12528.21    505.94 o 
  15   3   4     2367.67     2420.50    296.38 o 
  17   3   4      515.78      546.83    275.91 o 
  19   3   4      693.38      627.92    300.57 o 
  21   3   4      947.33      971.76    330.94 o 
  23   3   4      959.29     1128.00    463.02 o 
  25   3   4     2152.87     2053.37    767.42 o 
 -32   4   4       56.76     -829.65    933.35 o 
 -30   4   4      604.59     -578.06    578.06 o 
 -28   4   4       94.65       37.44    564.51 o 
 -26   4   4       16.73      237.17   1244.47 o 
 -24   4   4    21089.91    22197.12    693.23 o 
 -22   4   4      661.55      571.34    149.81 o 
 -20   4   4     1168.57     1228.80    158.14 o 
 -18   4   4    14127.27    12627.34    357.15 o 
 -16   4   4      235.59      325.06     96.49 o 
 -14   4   4     9418.74     9287.74    292.53 o 
 -12   4   4      738.00      483.01     64.62 o 
 -10   4   4     6645.49     6057.00    141.17 o 
  -8   4   4     1977.78     2153.68    138.17 o 
  -6   4   4       25.84       30.72     73.49 o 
  -4   4   4    70819.09    78911.62   1025.50 o 
  -2   4   4    15352.25    16801.13    265.42 o 
   0   4   4     8140.81     8057.47    176.09 o 
   2   4   4    12434.87    13039.00    265.38 o 
   4   4   4   191503.98   215249.50   2964.74 o 
   6   4   4    26519.84    25422.23    447.10 o 
   8   4   4     3947.94     4476.65    248.58 o 
  10   4   4     2591.77     2204.15    161.57 o 
  12   4   4    17331.59    19754.94    552.34 o 
  14   4   4     4247.52     3867.66    327.65 o 
  16   4   4     1202.39     1399.00    281.27 o 
  18   4   4      163.62      202.56    298.02 o 
  20   4   4     2482.63     2589.91    360.77 o 
  22   4   4      125.86       75.92    451.29 o 
  24   4   4       84.23      -17.24    553.17 o 
  26   4   4      184.95      622.23    767.42 o 
 -31   5   4      824.88     1223.73    974.83 o 
 -29   5   4       26.50     -608.51    608.51 o 
 -27   5   4      925.25      365.87    548.66 o 
 -25   5   4     7672.44     8059.59   1244.47 o 
 -23   5   4      654.79      314.46    453.94 o 
 -21   5   4    12270.86    11515.38    850.39 o 
 -19   5   4       37.62     -140.82    258.53 o 
 -17   5   4      816.12      569.14    204.43 o 
 -15   5   4    17366.08    19357.33    491.84 o 
 -13   5   4    61592.68    63069.73   1033.13 o 
 -11   5   4   101100.74   102307.98   1338.76 o 
  -9   5   4    16041.52    15553.17    286.53 o 
  -7   5   4    16119.65    16467.75    277.44 o 
  -5   5   4     4062.22     4462.98    169.14 o 
  -3   5   4   102702.81   109143.27   1409.69 o 
  -1   5   4    78191.71    80514.14   1676.17 o 
   1   5   4   112993.24   118982.37   1978.82 o 
   3   5   4      797.49      748.91    132.95 o 
   5   5   4    10244.34    10071.17    265.90 o 
   7   5   4     4297.54     3853.29    292.18 o 
   9   5   4       93.77      273.18    135.72 o 
  11   5   4     2163.34     2264.50    201.87 o 
  13   5   4     3384.70     2362.93    308.35 o 
  15   5   4     1077.34     1493.23    275.44 o 
  17   5   4       19.02     -262.03    262.03 o 
  19   5   4      125.07     -118.41    464.03 o 
  21   5   4     1165.48      577.13    433.28 o 
  23   5   4       21.65     -459.55    459.55 o 
  25   5   4       29.24     -103.71    767.42 o 
  27   5   4      796.53     -248.89    808.90 o 
 -32   6   4     1187.97     1140.76    954.09 o 
 -30   6   4     2707.05     2935.72    672.73 o 
 -28   6   4      777.47      507.19    850.39 o 
 -26   6   4     4413.49     4122.60    613.89 o 
 -24   6   4     1440.67     1475.10    491.15 o 
 -22   6   4     3955.13     4289.19    653.35 o 
 -20   6   4     2122.31     1586.04    316.73 o 
 -18   6   4    77307.44    75629.69   1647.99 o 
 -16   6   4     1296.39     1024.46    198.30 o 
 -14   6   4     1393.00     1411.97    178.88 o 
 -12   6   4     3246.97     3099.02    272.92 o 
 -10   6   4      380.14      324.04     89.91 o 
  -8   6   4     2360.01     2238.81    135.55 o 
  -6   6   4      579.42      665.12     88.11 o 
  -4   6   4      470.52      426.25     91.81 o 
  -2   6   4    59004.52    57489.77    846.20 o 
   0   6   4    25272.26    25981.57    434.40 o 
   2   6   4     5566.68     6845.51    213.19 o 
   4   6   4      260.87      162.61    113.70 o 
   6   6   4    55260.96    59402.14    898.52 o 
   8   6   4      480.67      511.49    139.94 o 
  10   6   4    23659.06    23321.94    506.21 o 
  12   6   4    14033.42    13353.47    427.62 o 
  14   6   4    12665.41    14189.68    577.75 o 
  16   6   4     3041.53     2237.39    299.13 o 
  18   6   4     5960.06     5141.47    413.89 o 
  20   6   4     1075.08     2115.96    457.94 o 
  22   6   4     1727.28     1983.94    583.46 o 
  24   6   4      170.54     -705.20    767.42 o 
  26   6   4       41.13      352.60    850.39 o 
  28   6   4      449.70     1368.91    912.61 o 
 -31   7   4     1840.54     2447.45    974.83 o 
 -29   7   4      725.91      526.27    607.46 o 
 -27   7   4       21.99     -535.17    535.17 o 
 -25   7   4     2402.03     2911.84    564.51 o 
 -23   7   4      152.86      255.12    439.25 o 
 -21   7   4    23465.43    23863.13    989.23 o 
 -19   7   4     1971.41     1820.42    299.07 o 
 -17   7   4     2986.23     2309.16    274.72 o 
 -15   7   4       94.11     -106.02    179.26 o 
 -13   7   4    71934.44    65236.85   1208.07 o 
 -11   7   4    13918.97    13662.98    317.72 o 
  -9   7   4    57751.84    59976.52    775.58 o 
  -7   7   4     1121.07      837.97    103.22 o 
  -5   7   4     1757.33     2191.87    148.32 o 
  -3   7   4    11314.76    14959.78    303.77 o 
  -1   7   4    15237.88    15463.83    287.50 o 
   1   7   4   133199.75   132469.92   1859.72 o 
   3   7   4    13619.48    14907.15    321.28 o 
   5   7   4     4377.11     5055.46    219.56 o 
   7   7   4     5638.04     4811.63    228.08 o 
   9   7   4     9653.59     9752.91    307.74 o 
  11   7   4     4811.57     5024.77    295.97 o 
  13   7   4    22412.73    21332.63    553.39 o 
  15   7   4      382.76      349.10    473.38 o 
  17   7   4     2466.21     2548.72    301.64 o 
  19   7   4     1023.73      674.37    428.66 o 
  21   7   4      490.86      762.33    573.18 o 
  23   7   4      581.15     1074.88    620.08 o 
  25   7   4      243.12      -82.96    829.65 o 
  27   7   4        7.29     1202.99    954.09 o 
  29   7   4        0.36       20.74    933.35 o 
 -30   8   4      817.90     1783.74   1016.32 o 
 -28   8   4     6006.83     6554.20    746.25 o 
 -26   8   4       20.26      603.33    578.06 o 
 -24   8   4     3124.09     2488.29    571.98 o 
 -22   8   4      376.38     -319.02    460.42 o 
 -20   8   4      834.38       20.36    403.12 o 
 -18   8   4      353.60      253.40    261.91 o 
 -16   8   4    26808.43    23680.79    692.68 o 
 -14   8   4     2814.13     2688.79    227.15 o 
 -12   8   4     5910.29     6353.26    203.84 o 
 -10   8   4     7023.97     6783.63    231.78 o 
  -8   8   4   152295.11   153786.03   1996.44 o 
  -6   8   4       77.97      110.47    122.34 o 
  -4   8   4    82138.85    87583.33   1269.73 o 
  -2   8   4      911.93      681.61    131.41 o 
   0   8   4      528.08      479.32    114.31 o 
   2   8   4     6175.35     5865.74    235.72 o 
   4   8   4    95787.88    91315.26   1328.50 o 
   6   8   4     2496.69     2151.91    221.85 o 
   8   8   4    28204.65    30954.53    600.19 o 
  10   8   4     1068.52     1071.70    230.52 o 
  12   8   4     4337.89     4044.05    502.95 o 
  14   8   4      520.73      151.65    236.50 o 
  16   8   4    16240.63    18379.46    653.37 o 
  18   8   4     3277.65     3086.76    636.84 o 
  20   8   4      516.25      507.17    464.78 o 
  22   8   4      320.17     -262.70    465.79 o 
  24   8   4       30.24       20.74    850.39 o 
  26   8   4      110.17     -891.87    891.87 o 
  28   8   4      214.23     -103.71    954.09 o 
 -31   9   4     1427.00     1182.24   1037.06 o 
 -29   9   4       71.90      871.13    933.35 o 
 -27   9   4       36.60      175.31    615.46 o 
 -25   9   4      743.25     1067.76    561.09 o 
 -23   9   4     1245.87     1120.02    489.84 o 
 -21   9   4      457.51      580.75    425.32 o 
 -19   9   4    40140.28    39548.96   1275.96 o 
 -17   9   4       61.37     -259.33    259.33 o 
 -15   9   4    10945.90    12097.54    522.53 o 
 -13   9   4     9735.01    10152.42    451.16 o 
 -11   9   4       82.82      414.13    113.74 o 
  -9   9   4      222.92      380.47    144.34 o 
  -7   9   4    52734.16    52351.27    898.83 o 
  -5   9   4   195500.19   200077.39   2585.76 o 
  -3   9   4    36177.13    38182.74    625.61 o 
  -1   9   4    31206.31    31890.28    551.69 o 
   1   9   4       24.34       79.75    120.22 o 
   3   9   4     2144.60     2181.19    163.21 o 
   5   9   4        0.65      395.29    143.01 o 
   7   9   4    52069.24    46361.04    818.16 o 
   9   9   4       53.81      283.46    177.22 o 
  11   9   4     1203.07      871.30    227.47 o 
  13   9   4     1861.19     1833.26    269.44 o 
  15   9   4     1630.72     1538.96    279.82 o 
  17   9   4      997.73     1464.98    555.00 o 
  19   9   4     2506.62     2686.26    623.18 o 
  21   9   4      403.87      988.25    531.15 o 
  23   9   4     1128.93      539.27    829.65 o 
  25   9   4     1453.93      -82.96    933.35 o 
  27   9   4      500.40      186.67    995.57 o 
 -30  10   4       63.79     1078.54    995.57 o 
 -28  10   4      131.67      352.60    871.13 o 
 -26  10   4      486.88     1003.45    611.86 o 
 -24  10   4      553.68      632.19    767.42 o 
 -22  10   4      112.42     -107.11    487.23 o 
 -20  10   4      437.37      671.20    447.14 o 
 -18  10   4     3962.72     4419.83    632.60 o 
 -16  10   4      933.19      363.68    277.07 o 
 -14  10   4     7714.54     8091.82    251.12 o 
 -12  10   4     4212.32     4410.09    459.68 o 
 -10  10   4    27393.11    27257.61    488.53 o 
  -8  10   4    24007.54    23935.91    576.23 o 
  -6  10   4    48928.47    48480.46    854.78 o 
  -4  10   4    21311.59    19358.02    444.30 o 
  -2  10   4     3884.10     3930.50    238.83 o 
   0  10   4      245.88      133.89    147.13 o 
   2  10   4    13223.82    12729.30    368.61 o 
   4  10   4     2157.48     2051.68    174.48 o 
   6  10   4     7744.15     7542.78    313.12 o 
   8  10   4      621.41      988.75    194.15 o 
  10  10   4     2804.17     4176.36    304.28 o 
  12  10   4       46.69      -51.57    182.53 o 
  14  10   4        1.52     -201.85    394.68 o 
  16  10   4      231.07      350.12    489.84 o 
  18  10   4     1951.06     2829.63    626.05 o 
  20  10   4      409.88      943.72    645.31 o 
  22  10   4     2071.23     1265.21    912.61 o 
  24  10   4      766.35     -165.93    891.87 o 
  26  10   4       41.18       20.74    974.83 o 
 -29  11   4       91.82     -767.42    871.13 o 
 -27  11   4     2591.94     1057.80    829.65 o 
 -25  11   4     2725.88     3386.82    667.19 o 
 -23  11   4       54.56     -311.12    725.94 o 
 -21  11   4      753.20      851.70    461.81 o 
 -19  11   4      192.00      891.87    425.32 o 
 -17  11   4     3966.98     4576.91    549.64 o 
 -15  11   4     2588.89     3141.71    338.32 o 
 -13  11   4    26393.40    25782.53    516.06 o 
 -11  11   4    14638.63    14258.63    374.31 o 
  -9  11   4     2229.56     1801.23    204.43 o 
  -7  11   4      533.63      437.96    233.51 o 
  -5  11   4    48871.39    48660.95    732.67 o 
  -3  11   4     2794.98     2826.14    231.37 o 
  -1  11   4    26590.20    25634.20    553.63 o 
   1  11   4     5448.98     4748.88    282.74 o 
   3  11   4    17874.93    18486.98    412.85 o 
   5  11   4     2517.83     2251.30    210.52 o 
   7  11   4      402.07      683.97    206.38 o 
   9  11   4     1953.35     2515.55    278.42 o 
  11  11   4     1425.60     2446.61    267.35 o 
  13  11   4      145.65      280.01    270.96 o 
  15  11   4      499.27      902.38    527.97 o 
  17  11   4      354.44     1230.29    715.57 o 
  19  11   4      203.78      268.50    964.46 o 
  21  11   4      561.91     -829.65    829.65 o 
  23  11   4     1113.01      311.12    871.13 o 
  25  11   4        6.62      373.34    954.09 o 
 -30  12   4      112.45     -601.49    974.83 o 
 -28  12   4        4.76     -248.89    891.87 o 
 -26  12   4      760.32     1928.92    933.35 o 
 -24  12   4    13220.77    14340.44   1018.59 o 
 -22  12   4      849.16      588.53    528.90 o 
 -20  12   4      200.59     1046.03    491.15 o 
 -18  12   4     1253.58     1073.78    447.14 o 
 -16  12   4     9983.58    11897.65   1306.69 o 
 -14  12   4     1670.99     1552.75    163.30 o 
 -12  12   4     2002.12     2292.67    187.29 o 
 -10  12   4     1719.95     1369.01    219.93 o 
  -8  12   4    12368.60    11532.48    430.89 o 
  -6  12   4      272.38      707.78    254.58 o 
  -4  12   4     2211.90     1635.51    230.33 o 
  -2  12   4     9219.42     7802.28    572.85 o 
   0  12   4    16390.71    15677.58    500.77 o 
   2  12   4      247.30       -3.86    185.50 o 
   4  12   4     7594.05     7337.88    325.87 o 
   6  12   4     2882.64     2873.43    277.71 o 
   8  12   4        0.47      163.07    209.85 o 
  10  12   4        0.38      -95.78    286.20 o 
  12  12   4    22991.10    24925.20   1215.97 o 
  14  12   4      715.52       51.99    535.17 o 
  16  12   4     3883.30     3375.31   1285.95 o 
  18  12   4      384.92      203.03    658.03 o 
  22  12   4      277.88      352.60    829.65 o 
  24  12   4      585.16     1866.70   1057.80 o 
 -29  13   4      959.56      995.57    974.83 o 
 -27  13   4     2233.91     4003.04   1037.06 o 
 -25  13   4     2629.14     2302.26    912.61 o 
 -23  13   4     2519.35     2833.15    601.31 o 
 -21  13   4      104.57      478.49    527.37 o 
 -19  13   4     6869.71     7309.88    783.72 o 
 -17  13   4     3742.02     4437.49    527.37 o 
 -15  13   4     1789.33     1896.90    243.30 o 
 -13  13   4      598.69      509.91    173.84 o 
 -11  13   4     1793.60     1876.98    240.44 o 
  -9  13   4    22589.41    21535.38    573.03 o 
  -7  13   4     2994.67     3809.27    291.03 o 
  -5  13   4     4453.42     4659.32    417.75 o 
  -3  13   4     4672.75     4731.70    405.74 o 
  -1  13   4        2.99     -209.82    261.27 o 
   1  13   4       95.40      271.32    242.79 o 
   3  13   4      114.79      566.65    305.76 o 
   5  13   4      580.47     1720.82    347.27 o 
   7  13   4    17137.86    19026.32    589.76 o 
   9  13   4     1761.18     2560.13    346.64 o 
  11  13   4    16535.02    16624.70    694.51 o 
  13  13   4     1011.75     1740.23    592.78 o 
  15  13   4     1253.94      735.13    850.39 o 
  17  13   4      274.36      770.38    684.46 o 
  19  13   4      669.66      248.89    933.35 o 
 -28  14   4        6.48     -933.35    933.35 o 
 -26  14   4      143.23     -435.56    912.61 o 
 -24  14   4      491.37     1057.80    871.13 o 
 -22  14   4    11813.37    15901.25   1076.10 o 
 -20  14   4      187.17      565.82    663.72 o 
 -18  14   4     3783.17     3424.68    564.51 o 
 -16  14   4       14.66     -317.09    432.47 o 
 -14  14   4       25.48       91.06    320.75 o 
 -12  14   4      457.54      480.72    216.99 o 
 -10  14   4     2010.38     1566.89    269.70 o 
  -8  14   4     3123.41     3653.49    396.71 o 
  -6  14   4     5640.52     4750.23    379.07 o 
  -4  14   4     4692.49     4130.58    350.40 o 
  -2  14   4    22791.57    20888.25    762.18 o 
   0  14   4       23.25       39.79    353.74 o 
   2  14   4    15734.67    16847.76   2125.97 o 
   4  14   4        0.69      204.34    395.17 o 
   6  14   4    21257.46    19325.08   1192.61 o 
   8  14   4     2442.47     2361.07    513.10 o 
  10  14   4    19800.54    22051.12   1107.41 o 
  12  14   4      772.63      867.40    569.73 o 
  14  14   4      313.28      236.25    599.17 o 
  16  14   4      104.80     -484.95   1037.06 o 
  18  14   4      481.64     1099.28   1057.80 o 
 -27  15   4      443.40     1721.51   1078.54 o 
 -25  15   4     4126.92     3525.99   1037.06 o 
 -23  15   4      521.81      891.87    871.13 o 
 -21  15   4     1346.41     1581.21    622.15 o 
 -19  15   4      226.58       98.96    512.69 o 
 -17  15   4      352.56     1014.61    580.75 o 
 -15  15   4     1091.84     1552.03    860.76 o 
 -13  15   4    14571.87    14837.07    642.11 o 
 -11  15   4    10105.05    10186.55    773.58 o 
  -9  15   4      294.78      477.80    401.52 o 
  -7  15   4     5054.02     5622.15    473.74 o 
  -5  15   4     4055.76     3579.70    430.98 o 
  -3  15   4     2127.07     1512.46    354.73 o 
  -1  15   4     4403.85     3413.03    448.30 o 
   1  15   4    28416.34    29402.39   1877.07 o 
   3  15   4     4377.85     3075.91    498.22 o 
   5  15   4    11954.25    10961.01    856.02 o 
   7  15   4      536.08      839.41    475.77 o 
   9  15   4      527.47      873.68    531.56 o 
  11  15   4      102.37     -362.82    520.49 o 
  13  15   4     1910.53     2257.51    612.90 o 
  15  15   4        4.33      172.35    611.86 o 
 -26  16   4       30.60      871.13    933.35 o 
 -24  16   4       35.98      290.38    829.65 o 
 -22  16   4        4.92     -539.27    871.13 o 
 -20  16   4      775.92     1055.77   1192.61 o 
 -18  16   4     1868.08     1529.66    556.74 o 
 -16  16   4     2590.64     3539.32   1182.24 o 
 -14  16   4     4106.10     5867.36    652.81 o 
 -12  16   4       66.82        7.90    457.64 o 
 -10  16   4     4647.48     4690.74    601.49 o 
  -8  16   4     3385.33     3532.01    491.15 o 
  -6  16   4     1259.39     1179.60    401.52 o 
  -4  16   4    29434.84    27444.18   2789.68 o 
  -2  16   4     7237.49     6005.10   1877.07 o 
   0  16   4       56.64     -423.59    423.59 o 
   2  16   4     4847.44     4050.23    498.22 o 
   4  16   4     5043.93     5716.69    588.01 o 
   6  16   4      124.53     -481.32    481.32 o 
   8  16   4     3146.37     3277.70    561.09 o 
  10  16   4        2.18     -552.12    552.12 o 
  12  16   4     1025.23     1978.38    661.41 o 
  14  16   4       60.30     -299.26    597.34 o 
 -25  17   4       12.83     1327.43   1016.32 o 
 -23  17   4       87.21     -518.53    871.13 o 
 -21  17   4        0.30      290.38    788.16 o 
 -19  17   4     1018.46     2011.89    808.90 o 
 -17  17   4     3756.38     5765.19   2115.59 o 
 -15  17   4     3867.50     3299.12    569.73 o 
 -13  17   4       36.37       75.64    496.07 o 
 -11  17   4     4339.69     4476.44    571.42 o 
  -9  17   4      119.96       11.17    798.53 o 
  -7  17   4      541.61      906.06    413.18 o 
  -5  17   4     4723.64     4352.49    498.22 o 
  -3  17   4      799.96      917.04    371.80 o 
  -1  17   4     1442.21      788.16    448.70 o 
   1  17   4     1192.78      770.78    798.53 o 
   3  17   4      216.05       51.16    456.30 o 
   5  17   4     4441.64     4605.41    592.76 o 
   7  17   4       10.24      382.43    527.97 o 
   9  17   4       59.75      385.78    577.90 o 
  11  17   4     1123.16     1946.25    607.81 o 
  13  17   4      685.70      538.81    652.19 o 
 -22  18   4       27.80     -829.65    829.65 o 
 -20  18   4      121.76     1493.36    829.65 o 
 -18  18   4     2908.21     4355.64    912.61 o 
 -16  18   4      416.53      550.02    590.59 o 
 -14  18   4      265.49     -223.04    505.82 o 
 -12  18   4     1054.39      752.21    546.33 o 
 -10  18   4     3471.44     3498.15    694.83 o 
  -8  18   4     1986.68     1876.40    390.18 o 
  -6  18   4       18.29      779.17    439.25 o 
  -4  18   4      426.87       12.96    409.87 o 
  -2  18   4      540.36      663.35    376.76 o 
   0  18   4      214.77      835.06    995.57 o 
   2  18   4     1908.09     2798.30    546.33 o 
   4  18   4     1111.49      563.76    527.37 o 
   6  18   4    11848.24    15276.96   1059.83 o 
   8  18   4        6.13       81.60    556.74 o 
  10  18   4     1570.67     1798.10    661.41 o 
  12  18   4        4.76      642.97    891.87 o 
 -19  19   4       90.70      850.39    808.90 o 
 -17  19   4     2824.02     3194.13    891.87 o 
 -15  19   4     3034.41     2613.38    829.65 o 
 -13  19   4      236.39      819.41    561.09 o 
 -11  19   4      568.01      694.97    549.84 o 
  -9  19   4      269.14      135.09    374.85 o 
  -7  19   4       19.22     -334.45    458.42 o 
  -5  19   4      333.07      348.06    463.16 o 
  -3  19   4     2655.42     1934.26    507.68 o 
  -1  19   4     3599.95     3493.88    463.21 o 
   1  19   4      773.28      937.17    542.99 o 
   3  19   4     9282.59    10052.90    918.40 o 
   5  19   4     1883.40     2813.33    632.91 o 
   7  19   4      228.45      339.10    605.34 o 
   9  19   4      579.59      761.83    642.69 o 
  11  19   4       26.71      394.08    891.87 o 
 -16  20   4     2345.75     1099.28    808.90 o 
 -14  20   4     1126.61     2405.97    871.13 o 
 -12  20   4      136.33     1202.99    850.39 o 
 -10  20   4        0.91       42.01    412.98 o 
  -8  20   4        3.75       53.63    503.34 o 
  -6  20   4      168.92     -172.74    483.32 o 
  -4  20   4     3466.49     3266.76    542.65 o 
  -2  20   4       89.37       82.96    483.98 o 
   0  20   4      801.50      228.97    413.19 o 
   2  20   4      530.57      749.27    567.10 o 
   4  20   4     1359.52     2243.77    642.69 o 
   6  20   4        7.45      248.89    850.39 o 
   8  20   4      450.80     -186.67    829.65 o 
 -13  21   4       10.59     -705.20    788.16 o 
 -11  21   4      242.21      518.53    767.42 o 
  -9  21   4       18.65      705.20    705.20 o 
  -7  21   4       54.93     1576.33    663.72 o 
  -5  21   4      117.58      228.15    684.46 o 
  -3  21   4        5.92      248.89    663.72 o 
  -1  21   4      319.56      300.30   1202.99 o 
   1  21   4     1146.74     1638.55    746.68 o 
   3  21   4       15.05      642.97    788.16 o 
   5  21   4     1769.21     1597.07    829.65 o 
   7  21   4     2059.56     2654.86    974.83 o 
  -4  22   4      405.92      331.86    767.42 o 
  -2  22   4      404.48     1078.54    767.42 o 
   0  22   4       31.93     1244.47    767.42 o 
   2  22   4      820.99     1555.58    808.90 o 
   4  22   4     1035.78     3111.17    912.61 o 
 -33   1   5      170.30      -55.16    667.19 o 
 -31   1   5     3701.06     4229.57    651.53 o 
 -29   1   5    14239.51    14472.72   3214.87 o 
 -27   1   5      302.02      -20.09    466.57 o 
 -25   1   5      100.20      -64.26    263.33 o 
 -23   1   5    12846.84    12669.69    467.89 o 
 -21   1   5    26485.75    27557.19    581.55 o 
 -19   1   5     4692.66     4120.47    236.91 o 
 -17   1   5    81325.88    86205.02   1251.36 o 
 -15   1   5    44256.40    44849.87    592.74 o 
 -13   1   5     5462.08     5908.64    248.41 o 
 -11   1   5      179.26       64.62     71.14 o 
  -9   1   5    13578.32    14761.06    220.16 o 
  -7   1   5   101528.60   107305.91   1206.77 o 
  -5   1   5     8223.26     8586.42    213.66 o 
  -3   1   5    37373.22    42004.88    525.97 o 
  -1   1   5       31.11      161.19     60.48 o 
   1   1   5    11458.10    12566.38    260.23 o 
   3   1   5    39694.35    41768.11    553.10 o 
   5   1   5     9999.47     9518.92    289.18 o 
   7   1   5    18998.21    18632.49    350.53 o 
   9   1   5     1972.14     1749.61    173.00 o 
  11   1   5     3269.60     3598.39    248.43 o 
  13   1   5     2398.85     2404.45    261.11 o 
  15   1   5     8996.40     9381.95    841.24 o 
  17   1   5      796.39      608.71    287.44 o 
  19   1   5       10.55       41.84    299.65 o 
  21   1   5     1140.23      887.47    343.01 o 
  23   1   5       13.19      149.43    628.68 o 
 -32   2   5      226.04      255.81    613.89 o 
 -30   2   5      215.82      217.65    578.06 o 
 -28   2   5     5667.68     6055.05    667.19 o 
 -26   2   5    18637.39    19035.42   1410.40 o 
 -24   2   5      259.07      793.23    261.46 o 
 -22   2   5      460.86      751.82    235.29 o 
 -20   2   5     1291.21     1300.90    161.73 o 
 -18   2   5     3527.98     3608.25    222.62 o 
 -16   2   5     2228.20     1788.82    155.13 o 
 -14   2   5    35355.41    34795.02    472.98 o 
 -12   2   5     4871.05     4631.83    143.35 o 
 -10   2   5   452067.22   474308.56   8745.89 o 
  -8   2   5     5607.50     5456.68    214.44 o 
  -6   2   5    42894.32    48781.40    706.95 o 
  -4   2   5    13701.82    15141.71    225.38 o 
  -2   2   5   223729.56   240797.19   2838.76 o 
   0   2   5    22453.05    22479.31    359.25 o 
   2   2   5   303154.88   335749.13   3959.68 o 
   4   2   5    13227.04    12485.01    335.01 o 
   6   2   5   177210.31   172112.81   2222.72 o 
   8   2   5     3976.21     3206.95    219.41 o 
  10   2   5    29146.16    30274.97    566.02 o 
  12   2   5     1213.69     1546.30    241.05 o 
  14   2   5    12562.51    10650.37    491.63 o 
  16   2   5     6308.65     7204.61    472.35 o 
  18   2   5      428.21      -23.91    290.33 o 
  20   2   5     1228.26     1266.57    343.83 o 
  22   2   5       12.51     -128.77    354.35 o 
  24   2   5      203.96     -663.72    663.72 o 
 -33   3   5      133.44      539.27    974.83 o 
 -31   3   5        4.38     -422.87    623.18 o 
 -29   3   5     1912.92      974.83    571.98 o 
 -27   3   5     2835.24     3136.25    568.12 o 
 -25   3   5     1893.61     2739.69    317.08 o 
 -23   3   5     4149.04     4001.56    434.75 o 
 -21   3   5      328.08      458.54    181.42 o 
 -19   3   5     1435.24     1375.71    155.71 o 
 -17   3   5    20977.21    18890.27    376.16 o 
 -15   3   5    16485.94    16800.03    360.59 o 
 -13   3   5    37145.87    35740.86    479.90 o 
 -11   3   5    84798.70    89835.96   1092.33 o 
  -9   3   5    15921.29    15609.97    237.66 o 
  -7   3   5    43036.71    44612.77    666.35 o 
  -5   3   5      465.26      396.88     38.41 o 
  -3   3   5    67589.69    73547.25    896.18 o 
  -1   3   5   218523.56   240874.03   3044.97 o 
   1   3   5      926.79     1319.76     97.00 o 
   3   3   5    44815.86    45664.66    689.92 o 
   5   3   5    51793.65    50551.81    718.51 o 
   7   3   5    13724.20    14866.30    409.77 o 
   9   3   5     1193.88     1215.74    151.36 o 
  11   3   5    11936.65    11180.53    946.02 o 
  13   3   5     7617.72     8037.21    568.80 o 
  15   3   5     7630.74     9326.54    476.56 o 
  17   3   5     7957.07     8321.00    519.02 o 
  19   3   5       75.51      -44.75    305.59 o 
  21   3   5     1521.66     2204.53    377.49 o 
  23   3   5       25.17       60.16    469.52 o 
  25   3   5     1037.97     1078.54    767.42 o 
 -32   4   5     4093.33     3518.16    732.87 o 
 -30   4   5      441.45      789.76    788.16 o 
 -28   4   5     3572.38     4116.14    615.46 o 
 -26   4   5        7.79      163.85    246.93 o 
 -24   4   5    11950.01    10426.83    529.89 o 
 -22   4   5    13766.39    13686.71    517.63 o 
 -20   4   5    34456.39    33494.99    745.44 o 
 -18   4   5     3278.78     2962.84    192.05 o 
 -16   4   5     3352.57     3049.73    178.04 o 
 -14   4   5     1128.78     1109.64     95.92 o 
 -12   4   5    31534.39    32632.44    453.71 o 
 -10   4   5       62.67       11.73     64.48 o 
  -8   4   5    79744.20    81949.87   1449.25 o 
  -6   4   5       17.81       48.37     68.27 o 
  -4   4   5    23274.38    26749.41    336.39 o 
  -2   4   5    26810.56    26784.06    394.90 o 
   0   4   5   181081.75   200030.17   2546.54 o 
   2   4   5       10.94      302.50    122.68 o 
   4   4   5    45971.49    49141.31    696.11 o 
   6   4   5     5958.46     5223.31    245.36 o 
   8   4   5   118127.42   115020.70   1534.60 o 
  10   4   5    23997.57    24879.22    491.83 o 
  12   4   5     8934.42     9067.34    442.55 o 
  14   4   5     2176.38     2485.01    295.67 o 
  16   4   5      381.24      -52.07    283.68 o 
  18   4   5     1229.02     1248.52    330.31 o 
  20   4   5       16.63     -324.75    324.75 o 
  22   4   5      752.84      528.48    480.15 o 
  24   4   5      468.00     2011.89    829.65 o 
  26   4   5        5.18      103.71    808.90 o 
 -33   5   5      425.35     2094.85   1037.06 o 
 -31   5   5        0.40     -385.35   1213.36 o 
 -29   5   5       67.12       45.25    563.36 o 
 -27   5   5     5137.30     5100.39    725.94 o 
 -25   5   5     1188.75     1351.58    491.15 o 
 -23   5   5    36838.62    41877.79   1369.82 o 
 -21   5   5     7132.09     6667.63    475.87 o 
 -19   5   5     8503.29     6775.59    420.88 o 
 -17   5   5       25.58     -181.34    181.34 o 
 -15   5   5    61375.18    57920.81    998.56 o 
 -13   5   5    21118.30    19904.76    306.51 o 
 -11   5   5      630.21      583.64     77.08 o 
  -9   5   5   169268.52   171946.17   2054.86 o 
  -7   5   5     3647.04     4336.97    144.49 o 
  -5   5   5    11280.89    12006.52    224.24 o 
  -3   5   5    33516.68    33713.55    482.28 o 
  -1   5   5    82370.77    82063.57   1173.87 o 
   1   5   5     6664.95     6915.00    196.86 o 
   3   5   5    58357.78    56677.25    788.96 o 
   5   5   5     7622.70     8090.02    255.18 o 
   7   5   5    65046.23    64162.61    903.98 o 
   9   5   5    15139.19    15705.75    353.13 o 
  11   5   5     5891.86     5079.21    305.79 o 
  13   5   5     2550.40     2403.38    288.72 o 
  15   5   5     3527.95     3893.48    326.55 o 
  17   5   5     1764.53     1618.99    323.36 o 
  19   5   5      234.52      569.33    333.25 o 
  21   5   5     1705.84     2739.13    502.17 o 
  23   5   5      134.83     -103.71    746.68 o 
  25   5   5       38.39      850.39    788.16 o 
  27   5   5      501.27      -41.48    871.13 o 
 -32   6   5       28.73     1327.43    995.57 o 
 -30   6   5     1571.79      615.24    608.51 o 
 -28   6   5        2.69     -556.19   1441.51 o 
 -26   6   5     6983.59     7961.86    891.87 o 
 -24   6   5      727.85      892.80    715.57 o 
 -22   6   5    12568.29    10566.10   1078.54 o 
 -20   6   5     2424.42     2407.27    313.28 o 
 -18   6   5     9793.31    11225.33    526.95 o 
 -16   6   5     7673.51     6139.12    324.98 o 
 -14   6   5     7418.18     6989.33    277.38 o 
 -12   6   5      595.91      473.57     97.64 o 
 -10   6   5    26894.75    23840.54    358.72 o 
  -8   6   5    22340.79    21515.28    348.33 o 
  -6   6   5     4486.24     4083.44    160.70 o 
  -4   6   5    11117.52    11486.12    234.62 o 
  -2   6   5    25646.22    26812.54    549.67 o 
   0   6   5       93.75      113.34     96.43 o 
   2   6   5    86737.92    93477.65   1801.03 o 
   4   6   5     6257.41     7523.15    257.30 o 
   6   6   5     5848.22     6748.14    257.51 o 
   8   6   5      341.92      337.00    233.16 o 
  10   6   5     3066.25     3836.26    242.66 o 
  12   6   5      320.73       73.98    185.84 o 
  14   6   5     1108.67     1296.98    275.44 o 
  16   6   5      462.74      282.38    329.31 o 
  18   6   5       48.39     -260.24    437.08 o 
  20   6   5      261.52      209.00    445.07 o 
  22   6   5      565.56      281.56    499.07 o 
  24   6   5      170.31      165.93    850.39 o 
  26   6   5       65.47      477.05    850.39 o 
  28   6   5       40.01      311.12    933.35 o 
 -33   7   5      238.14     -331.86    954.09 o 
 -31   7   5       49.36      186.67    767.42 o 
 -29   7   5      614.90      785.06    634.82 o 
 -27   7   5      875.32      658.67    540.27 o 
 -25   7   5      248.45     -453.94    453.94 o 
 -23   7   5     5102.87     4122.44    520.49 o 
 -21   7   5    35444.48    33519.98    933.15 o 
 -19   7   5     6619.44     6433.27    473.05 o 
 -17   7   5    18646.76    18432.03    572.99 o 
 -15   7   5    13517.12    13191.20    407.96 o 
 -13   7   5     1408.55     1910.22    145.11 o 
 -11   7   5     3082.15     4337.92    185.88 o 
  -9   7   5    46215.46    45642.68    651.49 o 
  -7   7   5    16773.14    15943.01    296.19 o 
  -5   7   5    19782.87    18526.13    422.42 o 
  -3   7   5    35908.41    34623.29    517.12 o 
  -1   7   5    25970.02    26902.33    461.98 o 
   1   7   5     9941.29     9372.73    264.27 o 
   3   7   5       10.01      324.08    130.46 o 
   5   7   5     1762.56     1905.15    156.96 o 
   7   7   5     1648.22     1356.70    160.17 o 
   9   7   5      936.92     1361.60    180.94 o 
  11   7   5     1342.12      594.59    281.41 o 
  13   7   5     6387.54     7529.67    356.17 o 
  15   7   5     6328.47     6027.09    493.96 o 
  17   7   5       57.80      152.28    280.40 o 
  19   7   5       84.10      199.73    460.71 o 
  21   7   5        9.81     -157.21    466.71 o 
  23   7   5        0.18     -124.45    850.39 o 
  25   7   5      490.06     2177.82    933.35 o 
  27   7   5      900.96     2509.68   1016.32 o 
 -32   8   5      635.32      373.34    912.61 o 
 -30   8   5      150.12     -352.60    850.39 o 
 -28   8   5     1651.83     2371.06    649.56 o 
 -26   8   5       18.20      206.58    548.66 o 
 -24   8   5     1987.18     2385.52    505.82 o 
 -22   8   5      415.07     -560.01    580.75 o 
 -20   8   5    18278.59    18378.41    653.22 o 
 -18   8   5     2814.19     2325.65    302.48 o 
 -16   8   5     5751.89     5684.89    606.63 o 
 -14   8   5     9566.04     8941.39    298.87 o 
 -12   8   5     2161.18     2656.58    226.10 o 
 -10   8   5    30458.86    29240.04    504.74 o 
  -8   8   5    36526.03    39644.18    692.96 o 
  -6   8   5     2818.81     2820.24    167.57 o 
  -4   8   5   118580.54   123934.06   1759.50 o 
  -2   8   5      208.45      191.06    123.35 o 
   0   8   5    44700.29    48221.89    753.46 o 
   2   8   5     9603.34     9124.96    367.77 o 
   4   8   5    53086.87    49551.45    786.93 o 
   6   8   5     2338.36     2440.44    195.29 o 
   8   8   5     7605.96     5862.65    306.81 o 
  10   8   5     4227.60     4416.94    316.57 o 
  12   8   5       88.79      366.63    201.91 o 
  14   8   5     3085.06     3330.85    311.77 o 
  16   8   5     1001.31     1862.26    297.67 o 
  18   8   5      629.60     1204.63    464.82 o 
  20   8   5      145.71     -174.12    440.70 o 
  22   8   5        3.75     -539.27    829.65 o 
  24   8   5      725.19      145.19    933.35 o 
  26   8   5     1019.31     -933.35    933.35 o 
 -31   9   5       17.59      -41.48    912.61 o 
 -29   9   5      878.29      288.49    640.82 o 
 -27   9   5     2475.11     1951.81    634.82 o 
 -25   9   5     5318.22     6783.34    828.54 o 
 -23   9   5      168.74     -453.94    453.94 o 
 -21   9   5     2529.10     3059.95    461.81 o 
 -19   9   5     5066.23     4773.11    427.10 o 
 -17   9   5    12845.69    12575.54    575.36 o 
 -15   9   5      514.57     1057.80    246.74 o 
 -13   9   5     6978.12     6192.17    353.26 o 
 -11   9   5     5836.31     4237.44    270.54 o 
  -9   9   5     5071.71     4779.87    242.41 o 
  -7   9   5    74301.34    83891.15   1228.38 o 
  -5   9   5      978.19     1219.11    148.66 o 
  -3   9   5    14613.48    14772.01    341.76 o 
  -1   9   5    23848.43    23691.46    455.30 o 
   1   9   5     6170.49     6130.95    316.92 o 
   3   9   5     2200.94     2208.86    172.47 o 
   5   9   5     8143.56     6245.54    308.82 o 
   7   9   5     6321.30     6158.15    296.69 o 
   9   9   5     4313.23     4318.56    307.45 o 
  11   9   5    23275.42    23241.62    597.65 o 
  13   9   5        5.30      273.67    346.15 o 
  15   9   5      101.62      214.63    448.06 o 
  17   9   5     2481.34     1015.48    606.01 o 
  19   9   5     2946.54     3386.77    506.69 o 
  21   9   5        1.06     -580.75    829.65 o 
  23   9   5      196.14      290.38    871.13 o 
  25   9   5      379.07      767.42   1016.32 o 
 -32  10   5      130.01     2053.37   1078.54 o 
 -30  10   5      505.02      788.16    912.61 o 
 -28  10   5      174.50      383.33    593.84 o 
 -26  10   5    12765.19    14522.26   1182.24 o 
 -24  10   5        4.84      588.18    491.15 o 
 -22  10   5     4509.02     5040.44    788.16 o 
 -20  10   5       42.41      -20.74    395.99 o 
 -18  10   5      238.99      151.98    353.59 o 
 -16  10   5      486.40      488.53    378.61 o 
 -14  10   5    19109.59    16798.96    384.27 o 
 -12  10   5     1027.87      719.64    172.75 o 
 -10  10   5    34875.65    38007.17    641.90 o 
  -8  10   5     7185.69     7279.40    274.20 o 
  -6  10   5     7646.70     7904.00    263.02 o 
  -4  10   5       25.72       66.51    158.86 o 
  -2  10   5     1277.58     1005.49    163.80 o 
   0  10   5      768.06      780.22    156.28 o 
   2  10   5   124973.44   115436.95   1671.48 o 
   4  10   5     4551.77     3720.19    261.18 o 
   6  10   5     5352.36     5787.11    319.72 o 
   8  10   5       32.83      332.44    197.19 o 
  10  10   5    17311.32    17429.46    544.86 o 
  12  10   5      972.92      736.38    535.30 o 
  14  10   5     6921.63     6850.96   1054.46 o 
  16  10   5      757.63      800.72    850.39 o 
  18  10   5       28.56     -309.86    572.28 o 
  20  10   5     1105.37     1274.80    493.16 o 
  22  10   5      121.12     -871.13    871.13 o 
  24  10   5       39.92      103.71    954.09 o 
 -31  11   5      494.23     -580.75    933.35 o 
 -29  11   5     2881.67     3982.30   1016.32 o 
 -27  11   5      194.71     1072.34    634.82 o 
 -25  11   5     7115.28     6007.75   1358.54 o 
 -23  11   5     2690.02     3110.85    563.36 o 
 -21  11   5     9530.16    10268.50    811.50 o 
 -19  11   5       81.38      124.45    395.99 o 
 -17  11   5     8541.78    10289.73    541.69 o 
 -15  11   5     4028.63     3703.56    211.12 o 
 -13  11   5    17447.56    16388.14    393.49 o 
 -11  11   5     1451.27     1711.97    205.28 o 
  -9  11   5     4546.46     4630.41    321.19 o 
  -7  11   5     7578.22     7852.21    381.59 o 
  -5  11   5     7678.87     6829.41    322.03 o 
  -3  11   5     6910.39     6789.75    561.34 o 
  -1  11   5    17229.86    16262.30    529.89 o 
   1  11   5     2323.36     2214.90    215.78 o 
   3  11   5     2429.32     2869.39    222.84 o 
   5  11   5    16841.61    18179.63    465.23 o 
   7  11   5     3145.84     3544.19    493.96 o 
   9  11   5      611.41      642.21    218.72 o 
  11  11   5     1157.20     1417.52    302.62 o 
  13  11   5      239.46      348.47    291.51 o 
  15  11   5     4168.63     5308.59    666.22 o 
  17  11   5     1491.71     1163.21    623.18 o 
  19  11   5       59.93      250.86    934.21 o 
  21  11   5      264.71      311.12    850.39 o 
  23  11   5      142.17     -352.60    933.35 o 
 -30  12   5      407.17     -394.08    891.87 o 
 -28  12   5      427.11     -767.42    767.42 o 
 -26  12   5     1000.53      164.45    611.28 o 
 -24  12   5     5481.77     7480.78    872.55 o 
 -22  12   5      966.31     1542.06    505.82 o 
 -20  12   5     7850.21     5523.03    757.05 o 
 -18  12   5     5619.79     6544.50    695.60 o 
 -16  12   5     4592.06     3983.84    225.21 o 
 -14  12   5     9192.98     8378.01    318.92 o 
 -12  12   5      505.99      448.15    169.72 o 
 -10  12   5     7747.45     7073.46    368.29 o 
  -8  12   5      433.36      366.91    249.19 o 
  -6  12   5     1358.97     1711.97    213.13 o 
  -4  12   5     6124.18     5132.32    359.29 o 
  -2  12   5     8523.23     8339.10    421.28 o 
   0  12   5    29935.74    29838.61    719.33 o 
   2  12   5     4837.84     4653.61    358.58 o 
   4  12   5      401.55      423.14    201.24 o 
   6  12   5      555.44      565.63    233.77 o 
   8  12   5    35769.33    32654.14    936.24 o 
  10  12   5     3264.92     2338.33    340.91 o 
  12  12   5    10698.56    11605.73    610.59 o 
  14  12   5      446.95      816.88    566.92 o 
  16  12   5     2679.89     2747.53   1088.91 o 
  18  12   5      463.65     -486.77    486.77 o 
  20  12   5      145.49     1680.03    912.61 o 
  22  12   5      247.72      663.72    933.35 o 
 -29  13   5     1851.00     3007.46    995.57 o 
 -27  13   5     1760.08     3837.11    995.57 o 
 -25  13   5     2796.55     2993.79    657.58 o 
 -23  13   5     9360.49     9219.29    914.44 o 
 -21  13   5       54.71      269.63    622.23 o 
 -19  13   5     1990.27     1024.09    468.63 o 
 -17  13   5     2138.06     2124.04    447.14 o 
 -15  13   5    13063.28    12891.86    464.03 o 
 -13  13   5    11606.11    11403.73    457.99 o 
 -11  13   5    12778.83    13168.86    433.31 o 
  -9  13   5    18801.18    18385.86    532.54 o 
  -7  13   5     1767.64     1972.78    243.33 o 
  -5  13   5     1184.56     1212.10    224.83 o 
  -3  13   5     4799.75     4600.70    358.96 o 
  -1  13   5     5572.61     5899.43    408.08 o 
   1  13   5     1041.37     1341.31    271.75 o 
   3  13   5     3526.86     3591.39    367.40 o 
   5  13   5     3306.70     3460.86    372.23 o 
   7  13   5     3750.26     4056.16    343.94 o 
   9  13   5      808.65     1012.03    340.98 o 
  11  13   5    10638.04     9639.16    599.02 o 
  13  13   5      108.43     -137.82    542.99 o 
  15  13   5      313.04     -267.64    607.46 o 
  17  13   5       23.25     -466.11    664.30 o 
  19  13   5     2491.96     2115.59    912.61 o 
  21  13   5      818.58      850.39    850.39 o 
 -28  14   5        9.41      891.87    954.09 o 
 -26  14   5      956.04     1182.24    891.87 o 
 -24  14   5      172.61      290.38    850.39 o 
 -22  14   5       23.85       62.50    860.76 o 
 -20  14   5      899.13     1573.11    520.49 o 
 -18  14   5     8582.33     8993.23    815.04 o 
 -16  14   5     1093.39     1146.04    508.16 o 
 -14  14   5      164.95      230.59    256.21 o 
 -12  14   5      183.18      306.76    194.15 o 
 -10  14   5       61.86     -195.44    257.46 o 
  -8  14   5     2934.20     2714.69    279.31 o 
  -6  14   5     6610.85     6857.98    472.63 o 
  -4  14   5     8576.41     8256.09    521.70 o 
  -2  14   5     1944.95     2375.82    334.85 o 
   0  14   5      165.65      299.45    310.88 o 
   2  14   5    24082.94    23894.46    783.43 o 
   4  14   5      176.83      266.94    323.36 o 
   6  14   5     1962.41     1807.01    352.77 o 
   8  14   5     2787.22     2629.81    399.86 o 
  10  14   5     1053.63     -229.03    519.26 o 
  12  14   5       39.89      -30.31    558.01 o 
  14  14   5     2318.46     3321.72    860.76 o 
  16  14   5        8.10      117.46    651.53 o 
  20  14   5      313.68      829.65    933.35 o 
 -27  15   5     2096.91     2509.68   1057.80 o 
 -25  15   5     1137.96     1057.80    891.87 o 
 -23  15   5      868.02     -352.60    767.42 o 
 -21  15   5     4616.25     5112.88    645.31 o 
 -19  15   5     7214.63     8109.49    790.35 o 
 -17  15   5      201.64      621.59    508.16 o 
 -15  15   5       46.79       84.45    560.01 o 
 -13  15   5     1224.75     1385.35    296.71 o 
 -11  15   5      664.40      631.52    301.79 o 
  -9  15   5       18.28      858.90    409.87 o 
  -7  15   5     3170.79     1907.92    328.05 o 
  -5  15   5    16580.82    17457.75    690.28 o 
  -3  15   5     3240.01     3586.84    468.41 o 
  -1  15   5      154.63      167.02    684.46 o 
   1  15   5     2933.94     2284.32    453.49 o 
   3  15   5       43.64      130.07    430.98 o 
   5  15   5    19826.27    20295.77    968.62 o 
   7  15   5      820.26     1733.29    757.05 o 
   9  15   5      108.12      416.39    473.41 o 
  11  15   5      463.10     1005.94    571.98 o 
  13  15   5       38.18     -248.38    593.84 o 
  15  15   5       27.00     -263.25    757.05 o 
 -26  16   5      647.66     1327.43    933.35 o 
 -24  16   5       63.38     -269.63    850.39 o 
 -22  16   5      222.03      684.46    788.16 o 
 -20  16   5     1890.32     1078.54    557.32 o 
 -18  16   5     1688.57     1632.21    527.37 o 
 -16  16   5      910.03     1301.74    489.84 o 
 -14  16   5      667.23     1078.54    460.42 o 
 -12  16   5     2883.85     2794.35    347.01 o 
 -10  16   5       98.83     -125.54    416.25 o 
  -8  16   5       50.38     -133.50    580.75 o 
  -6  16   5     3458.96     3637.97    473.41 o 
  -4  16   5    20259.43    21258.29    805.70 o 
  -2  16   5      213.99     -403.63    403.63 o 
   0  16   5     8140.77    10680.44    805.16 o 
   2  16   5      631.39     1001.73    487.42 o 
   4  16   5     9394.55     9831.29    877.10 o 
   6  16   5      540.01      477.96    498.00 o 
   8  16   5    16026.04    18128.54   1628.18 o 
  10  16   5        2.06      334.62    546.33 o 
  12  16   5     1282.29      622.23    725.94 o 
  14  16   5       38.28      352.60    850.39 o 
 -23  17   5      835.01      394.08    808.90 o 
 -21  17   5       21.63      -62.22    788.16 o 
 -19  17   5       82.63      622.23    725.94 o 
 -17  17   5      476.57      219.51    522.51 o 
 -15  17   5      768.73      981.12    580.75 o 
 -13  17   5     1801.12     1379.28    483.98 o 
 -11  17   5      528.56      516.45    341.48 o 
  -9  17   5     3123.10     3783.35    401.24 o 
  -7  17   5       45.35      -99.14    445.93 o 
  -5  17   5     1117.13      998.08    715.57 o 
  -3  17   5       28.63      322.90    372.41 o 
  -1  17   5      188.79     -433.42    433.42 o 
   1  17   5    11379.91    10969.23    831.79 o 
   3  17   5     3463.24     2136.80    516.79 o 
   5  17   5     3255.29     4367.37    597.99 o 
   7  17   5      788.41      569.58    566.92 o 
   9  17   5      557.33      625.38    575.84 o 
  11  17   5     3822.26     4425.78    954.09 o 
  13  17   5      353.88      850.39    891.87 o 
 -20  18   5      821.64      663.72    767.42 o 
 -18  18   5       66.99     1555.58    746.68 o 
 -16  18   5      468.93     1301.65    537.32 o 
 -14  18   5        6.15      663.41    498.00 o 
 -12  18   5       62.18       87.84    496.07 o 
 -10  18   5      226.37      237.08    370.12 o 
  -8  18   5      786.32      908.72    452.37 o 
  -6  18   5     2159.13     1672.13    460.42 o 
  -4  18   5       30.48       81.53    422.29 o 
  -2  18   5     8560.10     6556.69    821.89 o 
   0  18   5     1343.41     1585.34    493.20 o 
   2  18   5     3913.80     4849.50   1441.51 o 
   4  18   5        0.80      602.79    573.02 o 
   6  18   5     5916.61     8758.16    991.72 o 
   8  18   5       11.77      323.19    578.06 o 
  10  18   5       65.87      954.09    850.39 o 
  12  18   5      501.57     1638.55    954.09 o 
 -17  19   5      380.36      435.56    767.42 o 
 -15  19   5     1546.36     1617.81    788.16 o 
 -13  19   5     1797.97     2316.60    590.59 o 
 -11  19   5       56.00     -278.90    377.39 o 
  -9  19   5      603.97      672.93    477.05 o 
  -7  19   5     3527.85     3529.66   1296.32 o 
  -5  19   5     1322.97     1956.79    674.09 o 
  -3  19   5      348.16      734.04    452.37 o 
  -1  19   5     5732.26     5097.42   1529.02 o 
   1  19   5      111.23      130.64    533.20 o 
   3  19   5       85.86     -724.79    767.42 o 
   5  19   5       58.30      -71.08    592.78 o 
   7  19   5      219.48      352.60    788.16 o 
   9  19   5      384.23     1099.28    871.13 o 
 -14  20   5      631.86     1866.70    850.39 o 
 -12  20   5        9.85       62.22    705.20 o 
 -10  20   5     1174.38     1783.74    663.72 o 
  -8  20   5        0.35      398.98    512.87 o 
  -6  20   5      161.19     -336.13    482.68 o 
  -4  20   5        2.02      -20.44    632.60 o 
  -2  20   5     1165.39      657.53    441.63 o 
   0  20   5      887.48     1291.53    563.01 o 
   2  20   5     2022.21     3153.45    694.83 o 
   4  20   5       93.39     1120.02    829.65 o 
   6  20   5      727.14     1223.73    829.65 o 
   8  20   5       58.54      725.94    871.13 o 
  -5  21   5      866.39     1700.77    725.94 o 
  -3  21   5      641.98     1348.17    705.20 o 
  -1  21   5        1.41      311.12    725.94 o 
   1  21   5     2067.96     3007.46    788.16 o 
   3  21   5       20.29     -331.86    746.68 o 
   5  21   5      154.58      767.42    850.39 o 
   2  22   5     1295.46     2717.09    850.39 o 
   4  22   5       56.55     1721.51    912.61 o 
 -34   0   6     1080.39      663.72    829.65 o 
 -32   0   6      132.03      663.72    871.13 o 
 -30   0   6     2152.25     2157.08    850.39 o 
 -28   0   6    12468.15    12092.08   1306.69 o 
 -26   0   6     2082.84     1617.81    298.61 o 
 -24   0   6      624.02      129.80    186.67 o 
 -22   0   6     7049.08     5428.29    546.33 o 
 -20   0   6    40260.39    39525.81   1172.20 o 
 -18   0   6     6399.87     5363.75    338.29 o 
 -16   0   6     5749.29     6000.75    265.76 o 
 -14   0   6     8296.26     8630.53    271.55 o 
 -12   0   6   222164.19   229901.66   3847.46 o 
 -10   0   6       18.29      230.19     87.15 o 
  -8   0   6   120454.32   131433.11   2555.66 o 
  -6   0   6    19157.50    18817.84    421.39 o 
  -4   0   6    26369.76    28746.06    630.14 o 
  -2   0   6    30018.41    33909.92    629.84 o 
   0   0   6   321694.56   331802.41   5535.14 o 
   2   0   6     7590.25     6960.81    317.96 o 
   4   0   6   237712.05   245792.27   4147.97 o 
   6   0   6    17125.53    16705.43    476.00 o 
   8   0   6    79544.30    73317.61   1580.04 o 
  10   0   6    15169.97    13901.16    677.69 o 
  12   0   6      808.13      408.64    333.33 o 
  14   0   6     5196.87     5218.71    586.10 o 
  16   0   6     3652.66     5138.57    607.46 o 
  18   0   6      620.01      426.28    464.16 o 
  20   0   6      489.10      239.00    463.09 o 
  22   0   6       19.32     -342.23    506.33 o 
 -33   1   6      962.90      867.90    659.49 o 
 -31   1   6     1435.70     1966.00    581.71 o 
 -29   1   6      567.43      161.90    489.84 o 
 -27   1   6      377.02      596.96    466.57 o 
 -25   1   6     3928.31     3160.25    380.43 o 
 -23   1   6     3297.21     3012.75    377.21 o 
 -21   1   6     5486.34     4624.64    245.65 o 
 -19   1   6    17254.38    15719.50    473.06 o 
 -17   1   6    73439.73    75759.49   1111.74 o 
 -15   1   6     2198.03     3057.59    165.46 o 
 -13   1   6     1407.37     1419.95    139.15 o 
 -11   1   6     4304.58     4549.89    132.35 o 
  -9   1   6      351.09      360.35     67.61 o 
  -7   1   6     3367.41     3553.63    103.75 o 
  -5   1   6   246623.45   270736.13   3187.13 o 
  -3   1   6    10413.98    14432.52    245.63 o 
  -1   1   6    14857.69    16589.37    276.99 o 
   1   1   6    27863.16    27391.42    391.31 o 
   3   1   6     2411.72     2166.81    121.21 o 
   5   1   6    20707.84    21658.67    357.45 o 
   7   1   6    40938.11    39438.12    606.24 o 
   9   1   6     4695.99     4140.86    260.45 o 
  11   1   6     2588.06     2442.89    263.89 o 
  13   1   6    11165.48    11088.24    498.78 o 
  15   1   6       92.24      365.84    279.13 o 
  17   1   6       26.55       -4.43    303.35 o 
  19   1   6     1678.55     1423.01    341.30 o 
  21   1   6      193.68      809.35    367.16 o 
  23   1   6       55.37      311.12    642.97 o 
 -34   2   6       59.51     1182.24    954.09 o 
 -32   2   6      193.18      696.90    622.15 o 
 -30   2   6     1688.47     1156.74    715.57 o 
 -28   2   6      279.06      548.52    601.49 o 
 -26   2   6      107.98      381.27    278.46 o 
 -24   2   6     7474.14     8331.66    668.28 o 
 -22   2   6      691.89      578.18    205.77 o 
 -20   2   6      120.31      -83.19    138.48 o 
 -18   2   6    52678.82    51775.32    689.30 o 
 -16   2   6     9437.88    10005.90    219.42 o 
 -14   2   6    97101.55    97814.43   1196.00 o 
 -12   2   6      482.87      480.40     70.01 o 
 -10   2   6     3323.77     3146.05    112.58 o 
  -8   2   6     2084.17     1828.94    133.90 o 
  -6   2   6   184822.39   208563.58   2853.53 o 
  -4   2   6     7710.42     7613.78    153.85 o 
  -2   2   6    18810.47    22837.07    352.15 o 
   0   2   6     2565.20     2482.98    132.53 o 
   2   2   6   195205.72   197533.02   2362.96 o 
   4   2   6     2747.00     2514.39    205.26 o 
   6   2   6    51765.58    49866.11    726.94 o 
   8   2   6     1790.54     1797.61    165.42 o 
  10   2   6     1701.43     2509.14    230.05 o 
  12   2   6       35.71     -230.40    230.40 o 
  14   2   6     3968.71     3127.63    314.93 o 
  16   2   6     1626.61     1910.58    404.15 o 
  18   2   6      849.20      338.03    316.58 o 
  20   2   6      448.27      -31.98    451.80 o 
  22   2   6      543.05      504.83    519.87 o 
  24   2   6      300.55      -82.96    705.20 o 
 -33   3   6      690.30      331.36    605.34 o 
 -31   3   6     5868.50     7574.13    856.75 o 
 -29   3   6     3962.03     3310.70    584.45 o 
 -27   3   6     6199.19     4744.53    578.06 o 
 -25   3   6    47700.48    47279.93   1153.41 o 
 -23   3   6    12208.23    12135.83    703.44 o 
 -21   3   6       16.32      185.78    175.93 o 
 -19   3   6    92972.03    89806.14   1311.43 o 
 -17   3   6    76510.11    72908.80    924.91 o 
 -15   3   6     8675.61     9591.72    211.05 o 
 -13   3   6   157420.58   157103.23   1878.90 o 
 -11   3   6   296030.00   305063.94   4001.36 o 
  -9   3   6     1477.87     1308.70     80.82 o 
  -7   3   6     9699.54    11198.33    309.19 o 
  -5   3   6    62355.71    71666.56    876.63 o 
  -3   3   6     2807.79     2851.99    117.76 o 
  -1   3   6    34822.69    39207.36    557.31 o 
   1   3   6     6449.93     7005.11    187.37 o 
   3   3   6     2399.90     3219.40    193.28 o 
   5   3   6     7190.56     5646.02    232.76 o 
   7   3   6     4427.72     4432.38    231.59 o 
   9   3   6      834.43     1047.59    162.58 o 
  11   3   6     6395.13     5649.22    405.19 o 
  13   3   6     5727.05     5119.64    395.41 o 
  15   3   6     1060.92     1273.34    329.31 o 
  17   3   6     2978.59     3703.88    527.35 o 
  19   3   6     3459.22     4144.68    402.28 o 
  21   3   6      232.95      479.62    523.70 o 
  23   3   6       94.34      290.38    725.94 o 
  25   3   6        4.89     -767.42    767.42 o 
 -34   4   6      207.54     -912.61    912.61 o 
 -32   4   6       50.53     -231.36    615.46 o 
 -30   4   6     2516.65     1996.76    623.18 o 
 -28   4   6     6387.67     7679.17   2084.48 o 
 -26   4   6       69.06     -570.38    570.38 o 
 -24   4   6     5542.47     5493.66    362.42 o 
 -22   4   6       68.77      321.44    215.55 o 
 -20   4   6    14882.17    12986.89    385.69 o 
 -18   4   6     3466.15     3562.84    179.17 o 
 -16   4   6     8426.10     9410.93    217.18 o 
 -14   4   6     8096.98     7218.11    211.66 o 
 -12   4   6     1016.80      966.22     87.14 o 
 -10   4   6    18491.78    16935.12    265.50 o 
  -8   4   6    58799.11    61340.65    759.08 o 
  -6   4   6     9695.44     9672.19    180.64 o 
  -4   4   6    71626.43    72464.44    893.14 o 
  -2   4   6      146.93      187.91     74.42 o 
   0   4   6    10341.29     9378.41    223.24 o 
   2   4   6     2202.37     2619.17    159.31 o 
   4   4   6    17086.16    19550.99    361.72 o 
   6   4   6     1971.62     2058.15    156.86 o 
   8   4   6    27121.53    30524.21    520.68 o 
  10   4   6     2422.33     2430.65    221.54 o 
  12   4   6     2527.27     1734.11    374.86 o 
  14   4   6     1663.53     2144.03    309.56 o 
  16   4   6      131.94     -279.84    279.84 o 
  18   4   6     1152.78     2014.96    365.75 o 
  20   4   6      369.75      519.77    465.67 o 
  22   4   6      169.56     -394.08    725.94 o 
  24   4   6       71.81      -20.74    788.16 o 
  26   4   6      153.11     -808.90    808.90 o 
 -33   5   6      166.24      -62.22    891.87 o 
 -31   5   6     2282.04     2972.99    651.53 o 
 -29   5   6      327.09      499.97    548.11 o 
 -27   5   6     3136.67     3343.26    653.35 o 
 -25   5   6     7618.26     7714.93    754.35 o 
 -23   5   6    19799.34    20736.78    908.95 o 
 -21   5   6      542.22      507.70    354.54 o 
 -19   5   6     5904.83     5932.60    406.75 o 
 -17   5   6      899.40     1063.74    114.57 o 
 -15   5   6    12821.68    11527.51    229.42 o 
 -13   5   6       85.91      120.10     82.73 o 
 -11   5   6    45185.36    45305.65    556.90 o 
  -9   5   6    36214.32    39328.68    556.07 o 
  -7   5   6     6431.34     6699.57    196.97 o 
  -5   5   6    12876.90    13311.38    288.33 o 
  -3   5   6     3690.13     4145.47    153.94 o 
  -1   5   6    11264.38    11384.60    269.37 o 
   1   5   6    49189.91    50486.74    712.98 o 
   3   5   6    18860.71    15851.78    364.99 o 
   5   5   6     6080.94     4568.33    229.47 o 
   7   5   6     1564.92     1011.42    152.35 o 
   9   5   6     9197.37     9437.19    340.11 o 
  11   5   6     2570.77     2597.89    230.11 o 
  13   5   6        2.50     -223.78    257.45 o 
  15   5   6     5008.46     4736.57    395.99 o 
  17   5   6      238.44      284.34    313.13 o 
  19   5   6      509.60     1310.50    478.44 o 
  21   5   6      190.16      418.04    491.44 o 
  23   5   6      139.99      725.94    850.39 o 
  25   5   6       28.00      186.67    891.87 o 
 -34   6   6      670.85     2385.23   1037.06 o 
 -32   6   6      616.86      497.79    871.13 o 
 -30   6   6     8730.07     9121.36    900.44 o 
 -28   6   6       13.33      -29.63    518.53 o 
 -26   6   6     3051.38     2792.67    527.37 o 
 -24   6   6     3995.80     3269.27    705.20 o 
 -22   6   6     5986.43     5847.39    473.83 o 
 -20   6   6      905.98      833.29    259.33 o 
 -18   6   6     7742.03     7368.44    707.61 o 
 -16   6   6      160.98      129.92    106.19 o 
 -14   6   6   142364.89   130249.42   1833.86 o 
 -12   6   6      203.52      172.57     92.65 o 
 -10   6   6    41602.34    47281.71    663.61 o 
  -8   6   6      113.87       -8.30     85.16 o 
  -6   6   6   288511.53   291230.88   3686.54 o 
  -4   6   6     4090.93     4317.05    147.07 o 
  -2   6   6   184153.69   196790.55   2719.25 o 
   0   6   6    17461.49    18572.74    336.19 o 
   2   6   6      733.04      744.22    123.88 o 
   4   6   6    17077.07    14513.24    318.26 o 
   6   6   6   179592.63   177706.89   2610.24 o 
   8   6   6     9534.81     9217.52    321.92 o 
  10   6   6     3358.53     3742.40    374.51 o 
  12   6   6        2.03     -126.28    261.52 o 
  14   6   6      220.21      646.80    299.74 o 
  16   6   6      929.30      315.36    308.29 o 
  18   6   6      513.35      118.36    431.07 o 
  20   6   6      274.56     -344.05    458.32 o 
  22   6   6        3.91     -560.01    788.16 o 
  24   6   6       15.54     1866.70    871.13 o 
  26   6   6      178.29      829.65    933.35 o 
 -33   7   6       90.82      663.72    933.35 o 
 -31   7   6        6.77     -602.99    602.99 o 
 -29   7   6      101.64       73.29    549.84 o 
 -27   7   6     2744.92     2629.54    548.66 o 
 -25   7   6     1951.87     1453.98    502.01 o 
 -23   7   6      492.90     -415.58    746.68 o 
 -21   7   6     3809.42     3323.30    332.64 o 
 -19   7   6     6688.18     6269.37    912.88 o 
 -17   7   6     9561.13    10446.94    447.57 o 
 -15   7   6      349.03      284.27    115.09 o 
 -13   7   6    83592.09    84593.58   1225.09 o 
 -11   7   6   187561.34   192152.61   2666.72 o 
  -9   7   6    99003.54    95910.84   1270.51 o 
  -7   7   6     1439.94     1462.33    100.10 o 
  -5   7   6    52406.41    53068.07    743.15 o 
  -3   7   6   104091.25   107541.43   1321.26 o 
  -1   7   6    30915.97    30858.30    479.92 o 
   1   7   6   100952.91   102448.44   1364.62 o 
   3   7   6     7925.39     7497.00    249.66 o 
   5   7   6    28919.69    30042.31    504.06 o 
   7   7   6    28708.39    27850.17    738.19 o 
   9   7   6    14748.33    14235.51    576.66 o 
  11   7   6      316.06      289.34    246.92 o 
  13   7   6     1599.11     1562.20    228.54 o 
  15   7   6      279.17     -179.18    287.58 o 
  17   7   6      255.33     1157.61    455.25 o 
  19   7   6     3221.03     3768.69    531.52 o 
  21   7   6      288.33      911.11    736.31 o 
  23   7   6      992.50     1327.43    871.13 o 
  25   7   6       71.77      663.72    933.35 o 
  27   7   6       11.25      560.01   1037.06 o 
 -32   8   6        5.88     -850.39    850.39 o 
 -30   8   6      751.08     1149.98    658.03 o 
 -28   8   6     9703.33     9290.00    962.65 o 
 -26   8   6      315.33      636.06    527.37 o 
 -24   8   6     1623.43     2116.36    512.69 o 
 -22   8   6     1673.69     2458.73    439.25 o 
 -20   8   6    21931.44    20225.15   1144.57 o 
 -18   8   6       30.57       90.04    353.66 o 
 -16   8   6      183.83       77.37    119.20 o 
 -14   8   6     1768.12     1399.46    143.77 o 
 -12   8   6      444.94      783.75    133.23 o 
 -10   8   6    23475.31    22100.52    415.33 o 
  -8   8   6     6490.78     4688.47    214.41 o 
  -6   8   6     1612.40     1786.86    162.28 o 
  -4   8   6    52874.18    57075.41    804.30 o 
  -2   8   6     1925.93     1513.53    116.57 o 
   0   8   6    14459.27    16282.05    328.29 o 
   2   8   6     4401.49     4975.58    229.22 o 
   4   8   6    44831.27    44041.38    727.27 o 
   6   8   6     1065.66     1040.71    174.24 o 
   8   8   6      563.52      412.32    190.55 o 
  10   8   6     9760.82     8383.60    367.81 o 
  12   8   6      931.04      727.22    208.61 o 
  14   8   6      488.22      905.87    290.20 o 
  16   8   6      119.57      328.85    423.73 o 
  18   8   6       95.44      929.17    475.87 o 
  20   8   6      703.29      602.85    508.08 o 
  22   8   6      796.56     1016.32    891.87 o 
  24   8   6       79.21      642.97    954.09 o 
  26   8   6       50.60      891.87    995.57 o 
 -33   9   6      645.34     1327.43   1016.32 o 
 -31   9   6     5521.47     5620.85   1099.28 o 
 -29   9   6     1211.97      239.18    579.18 o 
 -27   9   6        2.11      132.96    736.31 o 
 -25   9   6    11231.98    14294.26   1151.13 o 
 -23   9   6     4493.38     4916.71    575.84 o 
 -21   9   6     5143.07     5205.33    445.04 o 
 -19   9   6    68516.97    67553.70   1512.02 o 
 -17   9   6    39062.93    38406.94    944.93 o 
 -15   9   6     2153.64     2673.45    211.40 o 
 -13   9   6     4324.83     4821.91    278.27 o 
 -11   9   6     5408.07     5819.99    258.41 o 
  -9   9   6     2516.43     2641.03    184.22 o 
  -7   9   6     8841.19    11183.14    278.12 o 
  -5   9   6    41695.72    42374.82    686.85 o 
  -3   9   6     9923.48     9157.89    265.77 o 
  -1   9   6      460.79      574.34    143.00 o 
   1   9   6      407.81      407.28    149.35 o 
   3   9   6       36.88       90.97    168.57 o 
   5   9   6     4891.11     4256.22    281.63 o 
   7   9   6     4193.55     3392.06    240.34 o 
   9   9   6        4.89      193.10    203.60 o 
  11   9   6     4079.76     3744.94    278.96 o 
  13   9   6     4449.84     6278.20    611.88 o 
  15   9   6      121.45      217.04    405.74 o 
  17   9   6      641.30      918.54    534.27 o 
  19   9   6       56.43      484.30    473.73 o 
  21   9   6      677.72     1534.84    954.09 o 
  23   9   6       64.81     -871.13    871.13 o 
  25   9   6      363.96      186.67    974.83 o 
 -32  10   6      259.05      560.01    954.09 o 
 -30  10   6     1822.63     1534.84    912.61 o 
 -28  10   6      685.27      455.77    569.73 o 
 -26  10   6     8333.34     8732.33    930.07 o 
 -24  10   6      461.35      902.24    469.32 o 
 -22  10   6       22.58       41.48    437.06 o 
 -20  10   6     2971.38     3188.06    338.62 o 
 -18  10   6     5040.06     4214.93    361.42 o 
 -16  10   6    12436.30    10699.62    294.81 o 
 -14  10   6      213.46      550.31    174.33 o 
 -12  10   6      416.68       36.75    155.56 o 
 -10  10   6      187.25      206.86    188.69 o 
  -8  10   6     5577.38     5158.32    318.47 o 
  -6  10   6    15692.98    17505.62    387.38 o 
  -4  10   6    10581.21    10077.49    337.44 o 
  -2  10   6    35445.82    37238.59    705.09 o 
   0  10   6     1915.46     1853.15    190.92 o 
   2  10   6     1164.58     1302.43    184.79 o 
   4  10   6      113.09      197.14    174.18 o 
   6  10   6      985.66     1531.84    201.19 o 
   8  10   6        1.78      241.67    213.38 o 
  10  10   6    18530.23    20806.65    580.01 o 
  12  10   6      756.01      924.25    289.48 o 
  14  10   6     1593.59     1702.97    445.98 o 
  16  10   6      124.34      -13.55    439.82 o 
  18  10   6      216.66      822.73    495.96 o 
  20  10   6       20.23      456.30    808.90 o 
  22  10   6       70.44     1597.07    995.57 o 
  24  10   6      191.90       82.96    954.09 o 
 -31  11   6       40.71      518.53    829.65 o 
 -29  11   6     4507.31     4251.93    954.09 o 
 -27  11   6     3983.23     6482.79   1358.54 o 
 -25  11   6      493.27      321.49    498.65 o 
 -23  11   6    15601.36    17167.94   1763.00 o 
 -21  11   6     5702.36     5361.90    964.46 o 
 -19  11   6       73.27        3.57    390.26 o 
 -17  11   6    18924.36    18183.22    656.11 o 
 -15  11   6     8521.65     8361.32    299.13 o 
 -13  11   6    19186.88    17603.42    473.34 o 
 -11  11   6     2504.59     2312.05    202.31 o 
  -9  11   6     4063.97     3985.72    270.81 o 
  -7  11   6     1239.27     1205.66    170.72 o 
  -5  11   6       11.82      334.30    197.82 o 
  -3  11   6       74.08       97.72    198.84 o 
  -1  11   6    11116.20    11639.09    559.83 o 
   1  11   6     4752.15     4703.18    364.54 o 
   3  11   6       96.88      156.69    185.68 o 
   5  11   6      482.65      672.58    201.96 o 
   7  11   6     1226.95     1313.56    240.51 o 
   9  11   6    10630.21    11975.42    479.30 o 
  11  11   6     1958.22      804.62    561.19 o 
  13  11   6     1033.82     1802.96    470.96 o 
  15  11   6      388.87     -106.76    553.15 o 
  17  11   6     1350.94     2063.49    521.14 o 
  19  11   6        7.89     1099.28    871.13 o 
  21  11   6      238.40      788.16    850.39 o 
 -32  12   6       73.14     -891.87    891.87 o 
 -30  12   6      862.32     -435.56    808.90 o 
 -28  12   6      640.51     -580.75    788.16 o 
 -26  12   6      911.43     1468.96    819.27 o 
 -24  12   6      131.17      179.13    483.32 o 
 -22  12   6     2609.34     2670.60    542.05 o 
 -20  12   6     1521.36     1531.75    489.84 o 
 -18  12   6      417.52      498.61    357.07 o 
 -16  12   6      960.44      847.59    205.06 o 
 -14  12   6     3332.34     3526.48    251.61 o 
 -12  12   6    10243.61    10359.23    410.54 o 
 -10  12   6     3618.69     3562.76    359.29 o 
  -8  12   6    32191.80    32386.20    587.37 o 
  -6  12   6     2519.46     2933.44    276.14 o 
  -4  12   6      264.49      452.29    212.15 o 
  -2  12   6      252.40     -210.37    211.19 o 
   0  12   6    60871.87    60663.93   1203.36 o 
   2  12   6      181.24      218.99    198.95 o 
   4  12   6     3087.45     2681.23    330.64 o 
   6  12   6      814.10      949.89    241.83 o 
   8  12   6     1538.79     1997.88    350.40 o 
  10  12   6       74.95       10.83    364.32 o 
  12  12   6     2526.29     3225.90   1140.76 o 
  14  12   6     1107.69      625.99    482.31 o 
  16  12   6      511.10     -394.78    464.25 o 
  18  12   6      317.27      980.49    622.23 o 
  20  12   6       75.46     -601.49    808.90 o 
 -31  13   6      694.78     -435.56    933.35 o 
 -29  13   6      440.27     -311.12    850.39 o 
 -27  13   6        0.16     -622.23    808.90 o 
 -25  13   6        6.51      162.24   1099.28 o 
 -23  13   6     7017.87     6725.82   1140.76 o 
 -21  13   6     4769.37     4279.73    578.06 o 
 -19  13   6       30.14     -373.34    428.01 o 
 -17  13   6    10385.63     9262.09    544.81 o 
 -15  13   6    12063.12    12677.54    451.98 o 
 -13  13   6     1170.48      949.17    191.05 o 
 -11  13   6      916.76      922.77    224.54 o 
  -9  13   6      571.54      395.81    191.21 o 
  -7  13   6     7863.91     7527.73    420.92 o 
  -5  13   6    49311.27    51109.18   1055.73 o 
  -3  13   6    26602.86    27105.34    718.49 o 
  -1  13   6     2479.22     3182.02    437.08 o 
   1  13   6      700.10      926.89    260.33 o 
   3  13   6    12396.53    13212.61    987.40 o 
   5  13   6     7872.62    10092.17    872.26 o 
   7  13   6    23963.83    22325.78    786.97 o 
   9  13   6        2.92     -377.59    487.87 o 
  11  13   6       17.45      384.02    492.85 o 
  13  13   6     1250.83     2113.55    646.61 o 
  15  13   6     1411.69     1829.93    561.09 o 
  17  13   6       91.96      134.58    881.50 o 
  19  13   6       28.21      725.94    912.61 o 
 -28  14   6        1.60      145.19    871.13 o 
 -26  14   6      341.81      684.46    808.90 o 
 -24  14   6       14.98       15.35    881.50 o 
 -22  14   6     1033.01     1063.06    520.49 o 
 -20  14   6     3017.72     3112.05    563.01 o 
 -18  14   6     5277.93     6287.48   1078.54 o 
 -16  14   6     3081.15     3202.92    483.32 o 
 -14  14   6     1907.25     2260.61    374.22 o 
 -12  14   6       45.69      -47.32    194.38 o 
 -10  14   6     5588.91     5292.87    397.69 o 
  -8  14   6      349.47      458.65    235.70 o 
  -6  14   6     1598.74     1436.88    246.18 o 
  -4  14   6     7491.29     7531.29    447.22 o 
  -2  14   6    34333.08    35462.18   1249.89 o 
   0  14   6      164.53      178.42    310.45 o 
   2  14   6      244.22      153.16    315.33 o 
   4  14   6      306.10     -232.60    372.59 o 
   6  14   6    12248.10    12513.01    671.20 o 
   8  14   6      125.32      -54.35    349.37 o 
  10  14   6     5728.84     5091.92    636.36 o 
  12  14   6      153.42      222.15    912.61 o 
  14  14   6      247.99       23.18    620.08 o 
  16  14   6       45.99     -674.09    674.09 o 
  18  14   6      812.30     2094.85    954.09 o 
 -27  15   6     1073.36     3691.92    974.83 o 
 -25  15   6     4779.36     5040.09    974.83 o 
 -23  15   6     6333.80     7570.51   1223.73 o 
 -21  15   6      888.93     1285.95    527.98 o 
 -19  15   6     1185.86      822.13    498.22 o 
 -17  15   6     3629.54     2874.42    715.57 o 
 -15  15   6     1089.52     1554.90    445.70 o 
 -13  15   6     6316.55     7178.19    520.50 o 
 -11  15   6    17976.38    17818.08    574.42 o 
  -9  15   6      119.78     -101.21    267.16 o 
  -7  15   6      776.64      621.30    281.38 o 
  -5  15   6     3293.99     3916.84    343.85 o 
  -3  15   6     3057.24     3650.39    493.75 o 
  -1  15   6      346.53      255.28    461.05 o 
   1  15   6      539.28      291.26    340.57 o 
   3  15   6     2264.23     2171.40    516.69 o 
   5  15   6     1664.21     2018.34    426.84 o 
   7  15   6     3810.63     4591.22    441.21 o 
   9  15   6      768.97     -311.12    653.35 o 
  11  15   6     1459.02      818.92    627.80 o 
  13  15   6     1914.40     1377.67    767.42 o 
  15  15   6      216.53       -0.79    572.52 o 
  17  15   6     2630.02     2779.31    995.57 o 
 -24  16   6      944.41     1597.07    829.65 o 
 -22  16   6      525.03      891.87    767.42 o 
 -20  16   6      578.67      -65.68    525.54 o 
 -18  16   6      531.53     -177.32    508.22 o 
 -16  16   6     1751.63     2527.36    527.94 o 
 -14  16   6     4589.38     4327.60    542.83 o 
 -12  16   6      535.68      604.80    325.67 o 
 -10  16   6     8365.01     8699.49    491.69 o 
  -8  16   6      460.44      457.10    466.68 o 
  -6  16   6     1810.00     1521.64    456.30 o 
  -4  16   6     3114.62     4033.07    767.42 o 
  -2  16   6        3.33       64.90    429.65 o 
   0  16   6     2915.86     2374.62    497.79 o 
   2  16   6      872.41      171.28    451.82 o 
   4  16   6     3241.60     4134.45   1160.27 o 
   6  16   6      421.02      533.56    378.14 o 
   8  16   6     1803.97     1637.51    584.45 o 
  10  16   6        7.99      319.47    767.42 o 
  12  16   6       49.25     -412.49    736.31 o 
  14  16   6       67.91     1037.06    912.61 o 
 -21  17   6     4032.22     3608.96    871.13 o 
 -19  17   6     1849.78     1348.17    725.94 o 
 -17  17   6     3331.80     3383.69    601.49 o 
 -15  17   6     2706.89     3007.15    555.00 o 
 -13  17   6     2014.00     1523.74    508.22 o 
 -11  17   6     2343.37     2703.81    323.64 o 
  -9  17   6     3790.99     3410.20    388.25 o 
  -7  17   6     4808.00     4848.01    584.45 o 
  -5  17   6      996.26      967.65    355.07 o 
  -3  17   6     2121.57     1899.52    478.16 o 
  -1  17   6     1219.37      508.31    464.16 o 
   1  17   6     5200.44     6204.20   1037.06 o 
   3  17   6     4405.06     4990.84    622.82 o 
   5  17   6      158.87     1355.72    653.35 o 
   7  17   6     2319.22     2845.49    642.56 o 
   9  17   6       61.14     -441.17    943.72 o 
  11  17   6     1662.73     2364.49    829.65 o 
  13  17   6       71.96     -124.45    954.09 o 
 -18  18   6      328.23     1306.69    725.94 o 
 -16  18   6      283.43      350.23    510.81 o 
 -14  18   6      890.12     -203.58    476.48 o 
 -12  18   6       88.82      343.85    371.33 o 
 -10  18   6     1398.61      550.91    348.95 o 
  -8  18   6      137.73      285.26    563.41 o 
  -6  18   6     5049.30     4853.54    601.49 o 
  -4  18   6      593.51       80.48    397.92 o 
  -2  18   6      459.83      837.58    560.01 o 
   0  18   6        6.38     -320.54    478.01 o 
   2  18   6       28.64     -271.85    580.75 o 
   4  18   6      238.51      -85.73    546.33 o 
   6  18   6     1852.68     1457.06    590.72 o 
   8  18   6      291.72     -767.42    767.42 o 
  10  18   6       58.50     1534.84    891.87 o 
 -15  19   6      771.19     1825.22    746.68 o 
 -13  19   6     2543.13     1761.95    562.65 o 
 -11  19   6       13.43     -135.76    460.44 o 
  -9  19   6     4371.75     4536.76    466.44 o 
  -7  19   6      485.74     1282.99    497.79 o 
  -5  19   6      198.19     -452.37    452.37 o 
  -3  19   6      239.79      280.29    400.08 o 
  -1  19   6      176.56      256.54    521.19 o 
   1  19   6     1501.51     1135.03    542.99 o 
   3  19   6     2330.78     2819.67    647.84 o 
   5  19   6      130.97      829.65    788.16 o 
   7  19   6      108.06     -663.72    767.42 o 
   9  19   6     2407.65     2364.49    912.61 o 
  -8  20   6      871.82      539.27    663.72 o 
  -6  20   6        4.03      546.50    481.32 o 
  -4  20   6     1976.81     2328.65    533.96 o 
  -2  20   6      157.72      483.86    465.19 o 
   0  20   6     2682.57     4355.64    808.90 o 
   2  20   6      537.37       82.96    767.42 o 
   4  20   6     5812.22     7114.21   1265.21 o 
   6  20   6      462.92      684.46    808.90 o 
   8  20   6        1.54     -829.65    829.65 o 
  -7  21   6       25.75      705.20    746.68 o 
  -1  21   6       16.72     -663.72    663.72 o 
   1  21   6     1227.93      871.13    767.42 o 
   3  21   6      169.71     1887.44    829.65 o 
   5  21   6     1258.91      352.60    829.65 o 
  -2  24   6      388.56     -912.61    912.61 o 
 -35   1   7       93.79     1244.47    933.35 o 
 -33   1   7       41.30     -132.15    510.81 o 
 -31   1   7      127.41      396.39    527.37 o 
 -29   1   7    10901.87    10420.34    872.55 o 
 -27   1   7    12602.32    14116.08    618.01 o 
 -25   1   7     2784.42     2708.28    306.22 o 
 -23   1   7     3333.37     3518.62    276.59 o 
 -21   1   7    27516.09    24785.68    573.55 o 
 -19   1   7    29598.56    29607.31    484.37 o 
 -17   1   7     3451.87     3548.93    195.17 o 
 -15   1   7   116465.64   125632.08   1641.77 o 
 -13   1   7     2060.97     2370.78    152.27 o 
 -11   1   7     6601.04     6584.44    149.96 o 
  -9   1   7    12246.78    13644.28    230.58 o 
  -7   1   7    30789.49    28601.01    409.76 o 
  -5   1   7    82145.53    92259.03   1123.64 o 
  -3   1   7     5234.46     6039.06    183.75 o 
  -1   1   7    23725.25    24311.77    357.22 o 
   1   1   7     2265.94     2401.35    157.77 o 
   3   1   7    17895.92    17711.26    312.98 o 
   5   1   7     8450.54     8995.99    245.99 o 
   7   1   7    10709.48     8906.29    300.72 o 
   9   1   7     6007.02     4431.38    401.16 o 
  11   1   7     6106.24     6014.42    425.46 o 
  13   1   7       28.67       64.80    273.71 o 
  15   1   7    13154.70    13388.60    583.94 o 
  17   1   7      827.07      502.49    330.11 o 
  19   1   7      542.05      187.80    362.18 o 
  21   1   7      122.65     -160.32    381.24 o 
  23   1   7      193.65      311.12    725.94 o 
 -34   2   7     1481.88     2012.38    623.18 o 
 -32   2   7      509.56      196.22    757.05 o 
 -30   2   7      745.09      684.18    540.27 o 
 -28   2   7       20.54     -103.71    439.99 o 
 -26   2   7       96.55     -273.85    499.64 o 
 -24   2   7     6627.12     7175.80    464.58 o 
 -22   2   7    61445.64    60775.55   1038.70 o 
 -20   2   7     5849.98     4816.04    201.41 o 
 -18   2   7    13294.94    12101.00    256.63 o 
 -16   2   7     4481.88     5076.01    201.86 o 
 -14   2   7    13122.17    14433.85    270.46 o 
 -12   2   7      905.50      855.08     78.08 o 
 -10   2   7   201253.66   218605.92   2584.85 o 
  -8   2   7     8165.15     7677.37    197.36 o 
  -6   2   7    15297.13    18985.31    344.63 o 
  -4   2   7    11064.88    11254.83    202.74 o 
  -2   2   7    99349.57    98552.20   1292.31 o 
   0   2   7     3930.42     3884.40    161.88 o 
   2   2   7     2735.01     2926.72    159.73 o 
   4   2   7    31304.33    31783.54    564.69 o 
   6   2   7     6671.18     7934.22    277.06 o 
   8   2   7    28836.48    26504.04    485.17 o 
  10   2   7     9018.55     8449.68    455.59 o 
  12   2   7       83.49       -2.14    255.54 o 
  14   2   7       42.74      322.47    288.73 o 
  16   2   7      296.55       32.65    306.31 o 
  18   2   7      508.45      731.46    416.13 o 
  20   2   7      492.36      234.17    366.64 o 
  22   2   7     1553.43     2260.78    746.68 o 
  24   2   7      100.12     -145.19    767.42 o 
 -35   3   7      241.76     -705.20    912.61 o 
 -33   3   7       96.07      154.76    566.92 o 
 -31   3   7     1635.68      901.03    563.36 o 
 -29   3   7    10214.24     9368.61    842.45 o 
 -27   3   7     3051.28     2495.50    964.46 o 
 -25   3   7    14987.55    15386.79    569.35 o 
 -23   3   7      228.08      483.11    257.46 o 
 -21   3   7       82.65      -47.85    148.67 o 
 -19   3   7    81015.55    81866.59   1036.88 o 
 -17   3   7    87298.79    87433.53   1090.32 o 
 -15   3   7     9151.96     9676.11    210.07 o 
 -13   3   7   171710.72   177360.39   2266.60 o 
 -11   3   7    22365.11    23125.97    351.19 o 
  -9   3   7    24307.05    26803.83    444.01 o 
  -7   3   7   228304.16   243154.63   3329.06 o 
  -5   3   7    36128.21    38053.93    497.97 o 
  -3   3   7     9618.56    10261.86    201.37 o 
  -1   3   7    55352.53    54662.97    704.62 o 
   1   3   7     9336.12     9574.92    224.12 o 
   3   3   7     3002.86     3923.11    249.72 o 
   5   3   7   146712.92   149645.55   1964.05 o 
   7   3   7      413.22      588.04    159.64 o 
   9   3   7      677.20      615.95    196.00 o 
  11   3   7    10914.11    10479.16    488.97 o 
  13   3   7       22.57     -140.07    279.63 o 
  15   3   7      541.52     1253.10    307.89 o 
  17   3   7     2619.47     2756.71    470.01 o 
  19   3   7       15.83      484.82    368.50 o 
  21   3   7      202.76      361.70    582.23 o 
  23   3   7       56.68        0.00    767.42 o 
 -34   4   7     1393.65      497.79    912.61 o 
 -32   4   7      116.66      470.13    798.53 o 
 -30   4   7      983.35     1054.17   1431.14 o 
 -28   4   7    20736.35    20684.42   1033.26 o 
 -26   4   7      581.70      576.88    432.47 o 
 -24   4   7     2927.95     2946.60    319.04 o 
 -22   4   7      154.97      126.38    188.60 o 
 -20   4   7     6551.08     4858.52    221.48 o 
 -18   4   7     5808.42     5639.08    203.78 o 
 -16   4   7   300193.53   288237.44   3418.81 o 
 -14   4   7      578.64      538.43     90.69 o 
 -12   4   7    87547.14    90673.31   1115.83 o 
 -10   4   7     2703.27     2583.07    112.52 o 
  -8   4   7   127589.50   133659.95   1866.90 o 
  -6   4   7     4368.12     4524.63    122.36 o 
  -4   4   7   510436.16   531765.88   6236.65 o 
  -2   4   7    15062.44    14806.82    379.97 o 
   0   4   7    13430.61    14105.28    282.49 o 
   2   4   7    40683.67    37873.18    735.46 o 
   4   4   7    23001.88    17895.96    360.08 o 
   6   4   7     2233.78     2235.09    171.89 o 
   8   4   7    25812.39    24436.65    547.80 o 
  10   4   7     7089.15     7324.62    367.98 o 
  12   4   7     1111.86     1981.53    294.44 o 
  14   4   7     5386.71     4583.22    434.09 o 
  16   4   7     1547.05     2524.85    347.81 o 
  18   4   7     1404.86     1595.18    428.65 o 
  20   4   7      835.52     1193.51    477.88 o 
  22   4   7        3.73     -746.68    746.68 o 
  24   4   7      320.60     -539.27    808.90 o 
 -35   5   7      907.03     2094.85   1037.06 o 
 -33   5   7        4.45       82.00    912.61 o 
 -31   5   7     2381.43     2540.48    628.60 o 
 -29   5   7     3312.17     3139.22    593.84 o 
 -27   5   7     9451.33     8953.31    847.23 o 
 -25   5   7     1484.02     1795.23    711.04 o 
 -23   5   7     6822.17     6813.47    386.19 o 
 -21   5   7     5394.44     5719.64    284.79 o 
 -19   5   7     6754.23     6488.10    217.60 o 
 -17   5   7     1948.14     2041.22    124.51 o 
 -15   5   7    12433.44    11488.57    246.43 o 
 -13   5   7    43843.34    38366.34    516.00 o 
 -11   5   7    31404.53    28369.80    512.65 o 
  -9   5   7      709.16      554.89     68.49 o 
  -7   5   7    22241.30    24412.49    368.45 o 
  -5   5   7    47591.28    49228.89    636.34 o 
  -3   5   7    45342.11    49402.65    690.70 o 
  -1   5   7    97196.66   103257.69   1477.15 o 
   1   5   7    53672.34    55774.65    786.74 o 
   3   5   7     2633.51     2069.05    154.86 o 
   5   5   7    24727.10    25674.63    457.99 o 
   7   5   7     1469.18     1213.20    179.95 o 
   9   5   7    33723.67    32518.19    674.41 o 
  11   5   7       11.70      -24.42    208.66 o 
  13   5   7      267.35      481.61    299.08 o 
  15   5   7     1035.62      557.77    319.55 o 
  17   5   7     4147.69     4194.90    443.07 o 
  19   5   7       19.27       79.58    470.23 o 
  21   5   7      335.27     -103.71    788.16 o 
  23   5   7       47.11     1534.84    850.39 o 
  25   5   7      702.00     1742.25    871.13 o 
 -34   6   7     1184.83     1783.74    974.83 o 
 -32   6   7      344.41      739.12    617.00 o 
 -30   6   7      638.61      474.20    535.17 o 
 -28   6   7      310.49      376.13    491.15 o 
 -26   6   7       77.54     -215.39    472.44 o 
 -24   6   7      993.92       81.56    528.90 o 
 -22   6   7     1206.91      534.56    282.89 o 
 -20   6   7     1189.59      602.08    244.32 o 
 -18   6   7     1646.65     1576.22    193.54 o 
 -16   6   7     7584.61     6603.07    199.38 o 
 -14   6   7     5923.27     5094.52    186.94 o 
 -12   6   7     9586.96     7981.60    194.86 o 
 -10   6   7    99590.43   104931.28   1374.45 o 
  -8   6   7     1562.56     1507.02    116.54 o 
  -6   6   7     7371.65     6963.25    304.49 o 
  -4   6   7    11769.16    12281.67    253.81 o 
  -2   6   7    13537.00    13868.05    319.89 o 
   0   6   7      680.27      579.35    135.23 o 
   2   6   7    28611.60    27225.11    460.67 o 
   4   6   7      669.67      677.73    145.71 o 
   6   6   7     9337.03     8780.47    395.76 o 
   8   6   7       11.78      255.21    192.83 o 
  10   6   7     3020.05     4051.42    436.25 o 
  12   6   7      147.93        6.07    216.88 o 
  14   6   7      230.02      220.41    295.25 o 
  16   6   7      589.14      718.20    339.72 o 
  18   6   7       40.81      178.66    466.32 o 
  20   6   7      919.46      761.81    617.00 o 
  22   6   7      567.69       20.74    829.65 o 
  24   6   7        7.02     -850.39    850.39 o 
  26   6   7       12.88      601.49    995.57 o 
 -35   7   7     1953.84     1389.66    995.57 o 
 -33   7   7     2910.15     3069.69    995.57 o 
 -31   7   7       97.71      -21.50    964.46 o 
 -29   7   7     2045.80     2218.10    596.50 o 
 -27   7   7      368.63     -176.30    469.32 o 
 -25   7   7      749.08     1023.23    439.25 o 
 -23   7   7     2147.58     2363.56    439.77 o 
 -21   7   7    38339.51    36889.96    939.31 o 
 -19   7   7     2076.56     1786.58    264.70 o 
 -17   7   7      312.29      176.94    142.01 o 
 -15   7   7     6927.22     7890.52    251.28 o 
 -13   7   7    13770.04    13267.79    302.03 o 
 -11   7   7    82408.91    84740.89   1223.39 o 
  -9   7   7      283.80      225.64    102.89 o 
  -7   7   7    12734.44    12091.21    269.70 o 
  -5   7   7    10781.73    11618.76    257.46 o 
  -3   7   7    75012.82    83575.06   1125.74 o 
  -1   7   7    32841.47    34018.16    529.97 o 
   1   7   7    93134.35    90895.12   1233.54 o 
   3   7   7     5701.81     5231.52    246.15 o 
   5   7   7      217.03      126.14    150.48 o 
   7   7   7     4009.03     3515.02    276.64 o 
   9   7   7    16532.36    15027.30    448.90 o 
  11   7   7      663.37      403.02    217.40 o 
  13   7   7     5127.60     6641.54    624.42 o 
  15   7   7     6797.50     6068.97    453.31 o 
  17   7   7      388.17       51.19    457.09 o 
  19   7   7        2.60     -344.06    488.34 o 
  21   7   7      128.36     -850.39    850.39 o 
  23   7   7      252.82     1576.33    954.09 o 
  25   7   7       16.24     -165.93    954.09 o 
 -34   8   7      618.75     1928.92    995.57 o 
 -32   8   7     1338.95      871.13    912.61 o 
 -30   8   7        9.03     -542.05    542.05 o 
 -28   8   7      674.10      790.83    860.76 o 
 -26   8   7       47.60      185.07    476.48 o 
 -24   8   7    17052.66    16491.89   1068.17 o 
 -22   8   7     1453.32     1023.94    355.08 o 
 -20   8   7     2405.86     2442.98    321.60 o 
 -18   8   7        1.91      -77.53    219.32 o 
 -16   8   7    24039.08    23193.63    484.29 o 
 -14   8   7      729.68      686.49    137.60 o 
 -12   8   7      269.55      290.03    129.91 o 
 -10   8   7    13736.92    12490.43    297.60 o 
  -8   8   7    17382.85    23113.26    422.11 o 
  -6   8   7    19564.43    19071.23    518.35 o 
  -4   8   7   109983.04   103729.73   1382.49 o 
  -2   8   7      197.01      151.28     72.93 o 
   0   8   7      665.23      588.67    134.73 o 
   2   8   7     3543.87     3846.03    220.98 o 
   4   8   7    14694.45    15225.42    386.25 o 
   6   8   7     1115.05     1373.35    208.70 o 
   8   8   7      225.10     -190.01    190.01 o 
  10   8   7      394.30      103.24    319.37 o 
  12   8   7      170.33      -42.93    280.70 o 
  14   8   7     8917.80    10938.10    565.97 o 
  16   8   7      284.96      220.41    464.78 o 
  18   8   7      352.25      408.94    484.66 o 
  20   8   7       16.60      580.75    850.39 o 
  22   8   7       67.11     -746.68    891.87 o 
  24   8   7        3.53      456.30    974.83 o 
 -33   9   7      512.35     -352.60    912.61 o 
 -31   9   7     2991.68     3380.80    954.09 o 
 -29   9   7      453.02     1190.02    586.10 o 
 -27   9   7      292.62      527.10    542.83 o 
 -25   9   7        4.65     -622.23    622.23 o 
 -23   9   7     1300.46     1482.99    439.99 o 
 -21   9   7     1231.21      788.33    415.58 o 
 -19   9   7    44896.01    42006.11   1027.61 o 
 -17   9   7        1.93      -27.37    148.79 o 
 -15   9   7     5605.81     5248.99    274.39 o 
 -13   9   7     7746.37     7807.52    300.61 o 
 -11   9   7    15605.71    12908.47    325.46 o 
  -9   9   7     9278.88     9481.61    253.76 o 
  -7   9   7    12933.99    11857.83    303.30 o 
  -5   9   7    10826.04    11309.80    414.32 o 
  -3   9   7     8762.49     8995.82    273.23 o 
  -1   9   7    28938.07    25290.90    450.00 o 
   1   9   7    10487.52    11241.88    324.99 o 
   3   9   7      293.40      286.14    174.06 o 
   5   9   7      292.25      -57.62    187.06 o 
   7   9   7     6713.95     6133.93    350.28 o 
   9   9   7       50.55      603.39    216.04 o 
  11   9   7     2139.70     1456.96    526.90 o 
  13   9   7     1125.83     1076.85    404.15 o 
  15   9   7      186.28      317.45    550.93 o 
  17   9   7      384.43      917.33    504.22 o 
  19   9   7      211.75     1265.44   1151.13 o 
  21   9   7       43.47        0.00    912.61 o 
  23   9   7        1.98     -891.87    891.87 o 
 -34  10   7       31.22     -601.49    933.35 o 
 -32  10   7       58.49     -352.60    871.13 o 
 -30  10   7      104.04      539.27    788.16 o 
 -28  10   7      837.79     1389.66    577.90 o 
 -26  10   7      175.83     -429.04    507.68 o 
 -24  10   7     1098.42     2029.03    632.60 o 
 -22  10   7    19952.80    22568.75    774.67 o 
 -20  10   7     3167.97     2452.62    402.09 o 
 -18  10   7    10177.79     9945.83    348.12 o 
 -16  10   7       31.17     -157.59    157.59 o 
 -14  10   7    23793.35    22878.39    494.93 o 
 -12  10   7        5.57      138.34    158.15 o 
 -10  10   7    93793.27    87983.48   1414.27 o 
  -8  10   7     2033.76     2077.74    158.15 o 
  -6  10   7    32007.82    32188.63    684.86 o 
  -4  10   7     3153.19     3160.54    213.90 o 
  -2  10   7    10714.75     9013.25    344.90 o 
   0  10   7     1024.66      987.19    183.25 o 
   2  10   7    44640.21    38831.18    677.09 o 
   4  10   7      612.45      374.16    177.57 o 
   6  10   7        2.86      -35.10    198.69 o 
   8  10   7     2519.66     2287.28    236.07 o 
  10  10   7     1064.93      721.74    283.90 o 
  12  10   7       20.79     -147.42    279.86 o 
  14  10   7      731.34      692.09    450.30 o 
  16  10   7      105.63      255.08    656.55 o 
  18  10   7     1580.73     1705.79    664.30 o 
  20  10   7     1200.79        0.00    912.61 o 
  22  10   7       13.74     1202.99    933.35 o 
 -33  11   7      299.39      207.41    891.87 o 
 -31  11   7       44.03     -124.45    829.65 o 
 -29  11   7     1164.70     1534.84    850.39 o 
 -27  11   7     6955.14     5775.86    667.19 o 
 -25  11   7    10540.32    10647.54   1265.21 o 
 -23  11   7     1612.66     1576.33    694.83 o 
 -21  11   7      814.89     1511.56    400.28 o 
 -19  11   7      651.51      801.86    292.03 o 
 -17  11   7     6994.44     5778.26    301.60 o 
 -15  11   7    19489.23    17560.54    478.16 o 
 -13  11   7    37385.47    36228.04    690.52 o 
 -11  11   7     1922.71     2027.38    210.01 o 
  -9  11   7       29.20       29.50    166.05 o 
  -7  11   7    71972.02    67864.88   1138.10 o 
  -5  11   7    48001.91    45436.81    822.14 o 
  -3  11   7       75.86     -180.26    180.26 o 
  -1  11   7    20534.74    19691.79    489.15 o 
   1  11   7     3142.13     3380.05    253.84 o 
   3  11   7    11043.27    13239.40    441.79 o 
   5  11   7    21209.11    17959.69    680.52 o 
   7  11   7     1885.96     1950.91    247.11 o 
   9  11   7     3530.20     3233.13    562.10 o 
  11  11   7     3158.18     4805.77    421.28 o 
  13  11   7     3619.84     2543.36    478.14 o 
  15  11   7      150.54      376.25    451.74 o 
  17  11   7     1287.18     1658.06    615.46 o 
  19  11   7      371.05     1057.80    954.09 o 
  21  11   7      253.25      788.16   1016.32 o 
 -32  12   7      488.11      186.67    891.87 o 
 -30  12   7      253.11      165.93    808.90 o 
 -28  12   7     2677.80     3774.89    871.13 o 
 -26  12   7      869.33      758.53    547.57 o 
 -24  12   7       59.48      734.78    715.57 o 
 -22  12   7       28.32      375.38    591.12 o 
 -20  12   7     2421.04     3125.15    368.07 o 
 -18  12   7      434.75      496.76    239.79 o 
 -16  12   7      541.14      601.09    171.40 o 
 -14  12   7     3853.44     3586.68    272.81 o 
 -12  12   7    25633.56    25700.77    568.69 o 
 -10  12   7    15069.03    14549.40    422.04 o 
  -8  12   7     7606.52     7973.99    324.06 o 
  -6  12   7     9213.12     8967.98    361.14 o 
  -4  12   7     8753.17     7834.77    730.63 o 
  -2  12   7      100.82      155.11    258.18 o 
   0  12   7    11713.71    11444.01    604.73 o 
   2  12   7     1585.96     1600.77    344.28 o 
   4  12   7     6086.35     7803.13    570.81 o 
   6  12   7      940.86     1344.67    343.12 o 
   8  12   7     2939.69     3578.34    500.09 o 
  10  12   7        9.38     -284.38    296.31 o 
  12  12   7     1646.24     1395.33    431.88 o 
  14  12   7      144.39     -209.37    471.49 o 
  16  12   7       25.29     -644.04   1140.76 o 
  18  12   7      662.33     1431.14    933.35 o 
  20  12   7      192.75     1078.54    995.57 o 
 -29  13   7       26.48      912.61    829.65 o 
 -27  13   7     4075.38     6699.38    995.57 o 
 -25  13   7     8778.91     9399.36    901.88 o 
 -23  13   7       12.49      608.41    518.28 o 
 -21  13   7     3263.23     2929.79    502.01 o 
 -19  13   7      967.78     1012.02    343.45 o 
 -17  13   7       31.52      296.27    230.52 o 
 -15  13   7     2152.83     2424.67    213.12 o 
 -13  13   7     7924.58     7349.55    390.37 o 
 -11  13   7      154.70      -45.60    197.65 o 
  -9  13   7     1116.43     1096.89    207.35 o 
  -7  13   7     7019.50     6862.76    338.44 o 
  -5  13   7    10814.50    10727.36    539.69 o 
  -3  13   7     1913.21     2254.81    247.42 o 
  -1  13   7     1246.09      948.17    276.71 o 
   1  13   7     2913.28     2076.27    308.35 o 
   3  13   7     4467.82     4384.06    402.56 o 
   5  13   7     5163.56     7113.87    718.72 o 
   7  13   7    40848.50    43665.07   1165.66 o 
   9  13   7     4296.15     4505.33    419.12 o 
  11  13   7      264.16      -19.88    406.91 o 
  13  13   7      436.73      134.12    460.23 o 
  15  13   7      683.06      234.81    593.84 o 
  17  13   7      558.00      228.15    891.87 o 
  19  13   7      483.76     -311.12    850.39 o 
 -28  14   7      479.60     2260.78    974.83 o 
 -26  14   7     3080.59     3090.43    850.39 o 
 -24  14   7      741.11      869.76    674.09 o 
 -22  14   7     1504.66     1851.70    527.37 o 
 -20  14   7      645.46      410.87    457.64 o 
 -18  14   7     3075.12     2729.12    468.63 o 
 -16  14   7     7561.68     7255.72    418.31 o 
 -14  14   7      453.33      676.84    239.87 o 
 -12  14   7     2470.38     1624.40    252.97 o 
 -10  14   7     6004.91     5250.10    345.44 o 
  -8  14   7      511.85      231.55    210.71 o 
  -6  14   7     9263.20     8808.45    404.98 o 
  -4  14   7     6787.43     6467.41    379.54 o 
  -2  14   7    25567.02    27944.80    726.55 o 
   0  14   7     2893.67     2409.68    368.07 o 
   2  14   7     1538.16     1572.40    369.14 o 
   4  14   7     1639.10     1770.62    376.76 o 
   6  14   7     3359.28     3750.05    517.24 o 
   8  14   7      214.36       23.29    369.94 o 
  10  14   7     3814.31     3711.07    490.58 o 
  12  14   7      165.62     1385.93    502.75 o 
  14  14   7     2955.60     2460.33    636.84 o 
  16  14   7      280.36     -477.05    767.42 o 
 -25  15   7     2236.91     3318.58    829.65 o 
 -23  15   7      135.20       69.44    504.55 o 
 -21  15   7     6212.03     7184.68   2240.04 o 
 -19  15   7     1704.08     2455.32    510.81 o 
 -17  15   7     7431.44     7347.23    731.55 o 
 -15  15   7     3001.98     3512.42    298.98 o 
 -13  15   7     3129.89     3292.11    291.48 o 
 -11  15   7        7.89      472.02    218.47 o 
  -9  15   7      724.30      726.90    246.89 o 
  -7  15   7     9234.14    10741.79    449.56 o 
  -5  15   7     6397.65     6422.08    410.16 o 
  -3  15   7      303.97      438.33    440.64 o 
  -1  15   7      197.66      372.14    343.55 o 
   1  15   7      206.72       53.61    363.57 o 
   3  15   7      660.08      835.37    421.78 o 
   5  15   7     6224.95     6664.46    764.19 o 
   7  15   7      332.12      234.09    467.92 o 
   9  15   7      217.69      259.81    556.74 o 
  11  15   7       72.17      290.06    455.99 o 
  13  15   7     5209.85     5744.51   1928.92 o 
  15  15   7      275.59     1161.50    891.87 o 
 -22  16   7      460.22      663.72    705.20 o 
 -20  16   7     4813.94     4978.68    590.59 o 
 -18  16   7        1.45     -407.91    453.49 o 
 -16  16   7    13744.48    14451.41    909.53 o 
 -14  16   7       17.79       42.78    406.07 o 
 -12  16   7     2741.87     2795.92    303.11 o 
 -10  16   7     1696.39     1350.17    323.62 o 
  -8  16   7     6644.57     7232.49    525.47 o 
  -6  16   7        4.42      -40.57    284.09 o 
  -4  16   7     3697.49     4307.21    612.73 o 
  -2  16   7      901.48      915.56    365.89 o 
   0  16   7     2962.98     3512.39    443.48 o 
   2  16   7      162.38      333.17    387.96 o 
   4  16   7     1981.81     2171.65    429.19 o 
   6  16   7       67.33     -190.76    389.83 o 
   8  16   7      424.58      119.12    533.20 o 
  10  16   7      151.53      844.39    500.14 o 
  12  16   7     3552.05     2714.46    592.78 o 
  14  16   7      417.96      311.12    767.42 o 
 -19  17   7     5010.24     4800.45    612.43 o 
 -17  17   7       84.28      340.47    475.13 o 
 -15  17   7      996.18     1606.14    549.64 o 
 -13  17   7     6314.70     7459.66    473.28 o 
 -11  17   7     7177.17     7523.30    534.53 o 
  -9  17   7      960.34     1218.36    541.38 o 
  -7  17   7     1080.93      588.94    353.64 o 
  -5  17   7     1665.01     1828.15    339.97 o 
  -3  17   7       53.51       23.20    410.54 o 
  -1  17   7     3165.53     3287.46    544.85 o 
   1  17   7     2423.17     1297.80    547.57 o 
   3  17   7      796.76      918.12    499.95 o 
   5  17   7      206.27      257.13    421.43 o 
   7  17   7     1186.71      964.96    705.20 o 
   9  17   7      915.58     1451.88    767.42 o 
  11  17   7     2687.20     3106.20   1856.33 o 
 -16  18   7     1447.23     1198.50    537.32 o 
 -14  18   7     2989.09     4159.92    569.73 o 
 -12  18   7     2788.28     2520.65    486.67 o 
 -10  18   7     3562.89     3768.72    404.91 o 
  -8  18   7       45.18      288.58    351.64 o 
  -6  18   7     3698.73     5063.96    494.50 o 
  -4  18   7      523.30       62.57    330.85 o 
  -2  18   7       63.99     -258.32    473.41 o 
   0  18   7     3496.21     3477.56    777.79 o 
   2  18   7     5980.58     6752.71   1462.25 o 
   4  18   7     1654.99      989.65    597.34 o 
   6  18   7      323.53     1161.50    767.42 o 
   8  18   7        4.26     -477.05    808.90 o 
  10  18   7        3.66        0.00    586.65 o 
 -11  19   7      142.24     -414.82    850.39 o 
  -9  19   7      414.71      269.63    715.57 o 
  -7  19   7      327.08       38.53    356.50 o 
  -5  19   7       16.90     -187.29    357.07 o 
  -3  19   7       29.80      570.44    491.33 o 
  -1  19   7     2377.64     2648.37    808.90 o 
   1  19   7      848.79     1103.23    583.15 o 
   3  19   7     2480.48     2032.63    767.42 o 
   5  19   7       10.66      601.49    788.16 o 
   7  19   7     2949.86     1659.29    808.90 o 
   9  19   7      339.98     1396.41    651.53 o 
  -8  20   7      113.37      788.16    684.46 o 
  -6  20   7      295.19      912.61    705.20 o 
  -4  20   7      196.89     -124.45    663.72 o 
  -2  20   7       80.16     -331.55    491.15 o 
   0  20   7     1004.69     2011.89    746.68 o 
   2  20   7      366.37      228.15    725.94 o 
   4  20   7      501.32     1451.88    850.39 o 
   6  20   7      940.82     1244.47    829.65 o 
  -7  21   7      140.77       20.74    725.94 o 
  -5  21   7       11.62      705.20    767.42 o 
  -3  21   7        4.62     -746.68    746.68 o 
  -1  21   7     1196.41     2447.45    850.39 o 
   1  21   7      851.66     -767.42    767.42 o 
   5  21   7     2052.23     2136.34    933.35 o 
  -6  22   7      550.72      767.42    788.16 o 
  -4  22   7       80.58      995.57    829.65 o 
  -2  22   7      464.20      -41.48    808.90 o 
   0  22   7      168.35     -580.75    808.90 o 
   2  22   7     2334.84     1368.91    871.13 o 
  -3  23   7       37.87     -808.90    808.90 o 
  -1  23   7       37.86      373.34    871.13 o 
 -34   0   8      248.95     -539.27    725.94 o 
 -32   0   8     4986.49     4127.48    912.61 o 
 -30   0   8     6621.83     8109.78   1244.47 o 
 -28   0   8       75.29     -601.49    601.49 o 
 -26   0   8     4033.11     4811.94    725.94 o 
 -24   0   8    26078.53    25409.53   1659.29 o 
 -22   0   8      120.13       82.12    263.45 o 
 -20   0   8   118580.78   123083.36   2146.56 o 
 -18   0   8     1362.44     1573.51    169.00 o 
 -16   0   8     2818.52     3081.29    226.66 o 
 -14   0   8       75.42       -0.31    111.20 o 
 -12   0   8   339848.56   343133.69   5711.58 o 
 -10   0   8     5924.57     5664.94    209.92 o 
  -8   0   8    15743.02    16206.52    358.83 o 
  -6   0   8     5088.12     4548.58    435.27 o 
  -4   0   8    13226.06    12561.73    425.11 o 
  -2   0   8    14452.84    14308.59    434.09 o 
   0   0   8     8512.09     9572.52    313.75 o 
   2   0   8    11053.62    11246.53    428.10 o 
   4   0   8    16385.10    14842.27    446.80 o 
   6   0   8     1697.76      677.70    261.27 o 
   8   0   8    10010.53     9473.36    615.46 o 
  10   0   8    13776.65    16789.70   1358.54 o 
  12   0   8     2745.65     4001.17    478.01 o 
  14   0   8       22.32     -443.41    443.41 o 
  16   0   8     3858.95     2922.92    725.94 o 
  18   0   8     3671.08     3031.82    922.98 o 
  20   0   8     1040.27     -250.21   1182.24 o 
 -35   1   8       20.66      220.56    600.78 o 
 -33   1   8      311.40      405.13    850.39 o 
 -31   1   8     2125.92     2784.30    586.10 o 
 -29   1   8     3760.00     3722.46    549.84 o 
 -27   1   8     9368.43     9732.55    556.03 o 
 -25   1   8     2239.97     2311.85    299.37 o 
 -23   1   8     5884.37     5809.28    282.56 o 
 -21   1   8    26500.55    25946.75    449.29 o 
 -19   1   8     5605.55     6275.50    236.12 o 
 -17   1   8   144357.55   153364.45   1852.48 o 
 -15   1   8   102906.42   110343.63   1346.48 o 
 -13   1   8      121.03      105.15     77.21 o 
 -11   1   8     4029.68     3640.74    191.02 o 
  -9   1   8    87722.09    86107.60   1071.96 o 
  -7   1   8      781.57      615.13     89.79 o 
  -5   1   8    51941.21    53066.77    677.83 o 
  -3   1   8     2302.32     2281.67    138.18 o 
  -1   1   8    17728.48    17057.91    296.05 o 
   1   1   8    21913.20    20518.65    345.08 o 
   3   1   8     1409.15     1548.13    138.82 o 
   5   1   8      507.28      570.90    195.27 o 
   7   1   8     8490.66     9893.20    345.40 o 
   9   1   8     2694.38     2847.74    353.26 o 
  11   1   8     1518.09     1501.21    285.66 o 
  13   1   8     3308.38     4414.95    574.79 o 
  15   1   8      298.43      477.61    324.03 o 
  17   1   8     2283.63     2903.07    406.25 o 
  19   1   8     1616.77     1183.92    509.42 o 
  21   1   8      648.44     1244.47    746.68 o 
 -36   2   8      329.24     1306.69    891.87 o 
 -34   2   8       36.07      142.22    933.35 o 
 -32   2   8      107.45      -24.72    533.96 o 
 -30   2   8     7108.54     7562.39    742.47 o 
 -28   2   8     2185.81     1120.98    694.83 o 
 -26   2   8     5259.39     5269.24    420.20 o 
 -24   2   8     3899.04     3565.19    284.66 o 
 -22   2   8       92.64     -134.85    134.85 o 
 -20   2   8      636.26      699.00    121.46 o 
 -18   2   8    34225.35    29823.94    573.60 o 
 -16   2   8     2709.06     2608.67    176.88 o 
 -14   2   8   116001.23   120917.08   1462.83 o 
 -12   2   8     2283.93     2433.52    112.92 o 
 -10   2   8      439.71      475.68     62.27 o 
  -8   2   8    15818.79    17169.40    289.08 o 
  -6   2   8   331124.38   361866.19   4262.31 o 
  -4   2   8     2070.59     1873.20    141.11 o 
  -2   2   8     9302.97    11339.96    232.89 o 
   0   2   8     1285.59     1388.14    120.47 o 
   2   2   8    18314.69    18236.52    459.59 o 
   4   2   8    12080.48    11682.31    302.95 o 
   6   2   8    14663.38    14355.68    417.49 o 
   8   2   8      292.42      225.65    244.24 o 
  10   2   8       98.89     -200.31    314.34 o 
  12   2   8     3227.31     2597.45    325.07 o 
  14   2   8      269.48      631.86    314.94 o 
  16   2   8     1153.49     1822.94    358.51 o 
  18   2   8      501.38      658.73    378.02 o 
  20   2   8      344.12     -271.38    436.97 o 
  22   2   8        7.06      373.34    788.16 o 
 -35   3   8      173.92     1265.21    933.35 o 
 -33   3   8       54.57      153.13    642.97 o 
 -31   3   8     2076.66     2659.79    600.78 o 
 -29   3   8      323.36      246.02    508.16 o 
 -27   3   8       39.68     -259.79    430.98 o 
 -25   3   8    23865.32    24121.90    712.79 o 
 -23   3   8    19947.67    18597.11    498.44 o 
 -21   3   8    20462.80    21411.15    399.08 o 
 -19   3   8     7103.21     7248.59    301.88 o 
 -17   3   8     1486.45     2024.08    124.99 o 
 -15   3   8     2677.40     2229.64    134.80 o 
 -13   3   8    10748.64    10265.80    220.58 o 
 -11   3   8    34761.28    35106.49    467.55 o 
  -9   3   8    31951.04    33118.61    585.92 o 
  -7   3   8   177178.67   184086.72   3242.53 o 
  -5   3   8    67498.80    62371.80   1087.72 o 
  -3   3   8      983.58     1182.27     99.21 o 
  -1   3   8    37529.53    35058.58    527.92 o 
   1   3   8     5533.41     5512.62    205.54 o 
   3   3   8      204.08       82.98    140.32 o 
   5   3   8    39410.25    37690.33    607.88 o 
   7   3   8    49483.47    50587.75    836.61 o 
   9   3   8     2982.80     2757.69    284.99 o 
  11   3   8     3296.84     2860.01    324.20 o 
  13   3   8     4405.00     3684.99    371.97 o 
  15   3   8       47.24      199.87    322.26 o 
  17   3   8     2780.54     2632.55    397.29 o 
  19   3   8       13.72     -240.43    380.44 o 
  21   3   8      201.52     -290.38    725.94 o 
  23   3   8        2.33      -41.48    767.42 o 
 -36   4   8      383.92     1016.32    954.09 o 
 -34   4   8      166.82     -535.59    572.52 o 
 -32   4   8       60.37     -167.26    569.73 o 
 -30   4   8        7.01     -389.12    518.53 o 
 -28   4   8     1745.25     1712.75    519.26 o 
 -26   4   8      752.10      956.21    259.49 o 
 -24   4   8    13471.08    12496.06    589.76 o 
 -22   4   8     2027.64     1847.25    159.57 o 
 -20   4   8    11239.84    11266.39    279.88 o 
 -18   4   8     3785.83     3360.74    185.78 o 
 -16   4   8     1594.03     1884.26    126.65 o 
 -14   4   8      190.51      102.31     81.67 o 
 -12   4   8    49384.50    51869.25    666.60 o 
 -10   4   8    12584.75    12492.55    286.15 o 
  -8   4   8      288.52       68.94    112.09 o 
  -6   4   8     5323.19     6013.98    198.03 o 
  -4   4   8    39417.30    42695.54    697.37 o 
  -2   4   8     5663.41     5322.45    232.06 o 
   0   4   8    57046.51    61515.46    804.29 o 
   2   4   8     4975.09     4339.25    217.40 o 
   4   4   8    30722.06    35775.64    578.95 o 
   6   4   8     5830.99     5178.06    297.37 o 
   8   4   8     1448.24      886.02    212.51 o 
  10   4   8        6.94       27.83    268.69 o 
  12   4   8       43.72      289.26    303.06 o 
  14   4   8      144.47      191.15    314.32 o 
  16   4   8      785.62      -63.20    348.48 o 
  18   4   8      225.98      807.44    387.19 o 
  20   4   8      136.66      456.30    767.42 o 
  22   4   8       24.86      -82.96    788.16 o 
  24   4   8       14.80     -269.63    808.90 o 
 -35   5   8      684.30     1555.58    912.61 o 
 -33   5   8      267.59       82.96    705.20 o 
 -31   5   8      137.53      676.75    569.73 o 
 -29   5   8      868.98     1422.08    516.79 o 
 -27   5   8     6292.51     7411.02    779.62 o 
 -25   5   8      496.41     -327.25    327.25 o 
 -23   5   8    37841.13    35553.69    756.00 o 
 -21   5   8      991.64     1091.30    143.31 o 
 -19   5   8     1918.93     1716.60    134.33 o 
 -17   5   8     9788.32     8810.72    236.35 o 
 -15   5   8    22840.33    20688.91    351.82 o 
 -13   5   8      498.59      440.95     79.85 o 
 -11   5   8     3788.16     3625.24    162.67 o 
  -9   5   8    94051.53    98135.77   1406.70 o 
  -7   5   8     3054.68     3351.27    129.24 o 
  -5   5   8    28263.98    27442.28    395.32 o 
  -3   5   8      963.27      956.57    133.50 o 
  -1   5   8    30937.14    34915.24    536.84 o 
   1   5   8     6337.51     6013.85    241.17 o 
   3   5   8    38577.16    38900.52    609.59 o 
   5   5   8    14020.77    12173.91    356.70 o 
   7   5   8     1751.18     1717.03    197.62 o 
   9   5   8      161.85       11.15    247.27 o 
  11   5   8     3588.62     4836.04    399.45 o 
  13   5   8      664.42      494.76    329.64 o 
  15   5   8      329.67      525.39    349.20 o 
  17   5   8      720.36      827.02    372.93 o 
  19   5   8      380.68      570.16    497.22 o 
  21   5   8      140.36      725.94    829.65 o 
  23   5   8        2.25     -746.68    746.68 o 
  25   5   8       29.51      186.67    871.13 o 
 -36   6   8      603.59      207.41    954.09 o 
 -34   6   8        0.08      -82.96    829.65 o 
 -32   6   8      729.02     -146.24    568.12 o 
 -30   6   8     4684.47     5308.21    670.35 o 
 -28   6   8      317.49     -487.23    487.23 o 
 -26   6   8    39487.42    40716.11   1482.99 o 
 -24   6   8      541.88      103.53    660.02 o 
 -22   6   8     1255.03      921.92    153.68 o 
 -20   6   8      441.13      379.66    123.61 o 
 -18   6   8   147301.64   140313.23   1832.21 o 
 -16   6   8       94.14      101.14    105.33 o 
 -14   6   8    85252.47    86624.09   1151.04 o 
 -12   6   8      840.11      854.57    104.29 o 
 -10   6   8     4058.64     3494.72    172.44 o 
  -8   6   8    24530.24    23423.16    519.97 o 
  -6   6   8    61186.14    55045.96    766.91 o 
  -4   6   8       23.17       77.11    100.79 o 
  -2   6   8    16825.09    17013.21    371.03 o 
   0   6   8     1614.09     1716.13    218.63 o 
   2   6   8     8570.99     8463.31    283.32 o 
   4   6   8    26231.23    24311.27    497.39 o 
   6   6   8     3177.24     3977.34    246.55 o 
   8   6   8      558.31      581.15    207.50 o 
  10   6   8      440.83      695.62    291.09 o 
  12   6   8    12908.09    13962.25    587.05 o 
  14   6   8      530.06      951.46    353.26 o 
  16   6   8      545.71      864.86    364.93 o 
  18   6   8       28.49      389.03    492.13 o 
  20   6   8       44.48     -290.38    808.90 o 
  22   6   8      214.77     1057.80    912.61 o 
  24   6   8      427.81     -829.65    871.13 o 
 -35   7   8       43.70     1555.58    912.61 o 
 -33   7   8     1271.18     2157.08    871.13 o 
 -31   7   8      229.38       23.74    556.74 o 
 -29   7   8      839.31      474.28    546.33 o 
 -27   7   8     3043.30     3111.74    560.01 o 
 -25   7   8     7212.99     6755.15    764.86 o 
 -23   7   8    18659.97    18490.63    652.60 o 
 -21   7   8    86867.10    87381.81   1858.83 o 
 -19   7   8     2076.95     1997.99    167.85 o 
 -17   7   8      419.44      411.39    138.51 o 
 -15   7   8    15334.95    14978.04    329.33 o 
 -13   7   8     6293.98     5450.35    220.29 o 
 -11   7   8    22864.74    21213.66    391.00 o 
  -9   7   8     2023.00     1532.78    180.57 o 
  -7   7   8    17178.20    17497.44    324.69 o 
  -5   7   8      267.55      247.39    106.67 o 
  -3   7   8      733.58      581.39    121.23 o 
  -1   7   8     1473.35     1031.94    137.61 o 
   1   7   8     7412.77     8625.30    274.55 o 
   3   7   8     4833.08     4539.73    269.69 o 
   5   7   8     1829.68     1891.76    193.52 o 
   7   7   8     3666.65     4975.86    329.07 o 
   9   7   8      846.65      351.97    218.34 o 
  11   7   8      267.08      -41.48    286.49 o 
  13   7   8     1802.58     1748.60    328.56 o 
  15   7   8      958.14     1153.57    448.35 o 
  17   7   8      579.55     1216.92    490.58 o 
  19   7   8      432.07      394.08    850.39 o 
  21   7   8        2.70      269.63    933.35 o 
  23   7   8      250.95      954.09    933.35 o 
  25   7   8      100.25     1576.33   1037.06 o 
 -36   8   8      182.46     -290.38    954.09 o 
 -34   8   8       10.52     -891.87    891.87 o 
 -32   8   8     1041.02      -82.96    808.90 o 
 -30   8   8       50.17      428.30    577.90 o 
 -28   8   8      377.99      877.23    496.07 o 
 -26   8   8     1055.76      760.29    468.63 o 
 -24   8   8    10103.02    10010.53    901.28 o 
 -22   8   8     3588.53     3975.57    358.00 o 
 -20   8   8    12545.72    12204.20    459.19 o 
 -18   8   8     2562.10     2466.14    195.00 o 
 -16   8   8    18286.39    16762.28    400.15 o 
 -14   8   8     2067.13     1890.39    154.48 o 
 -12   8   8    56747.58    57344.83    877.39 o 
 -10   8   8     3398.05     3155.23    237.69 o 
  -8   8   8    10266.23     7191.49    350.23 o 
  -6   8   8    12948.94    12696.13    312.88 o 
  -4   8   8    11475.43    12958.45    484.72 o 
  -2   8   8    11539.84    10036.79    315.40 o 
   0   8   8    38810.52    36038.39    575.66 o 
   2   8   8     1242.51     1362.47    188.02 o 
   4   8   8      481.49      732.16    183.97 o 
   6   8   8     1391.35     1284.74    202.30 o 
   8   8   8     3733.66     4653.36    321.04 o 
  10   8   8     2845.05     2771.08    399.48 o 
  12   8   8      101.02        8.84    302.49 o 
  14   8   8        9.08      196.50    326.90 o 
  16   8   8       21.61      -84.36    464.25 o 
  18   8   8        9.78     -522.51    522.51 o 
  20   8   8      675.76      248.89    829.65 o 
  22   8   8      308.82      -41.48    954.09 o 
 -35   9   8     1149.29      684.46    933.35 o 
 -33   9   8      967.59      871.13    850.39 o 
 -31   9   8     2921.51     3350.69    649.56 o 
 -29   9   8       39.28      -84.58    553.17 o 
 -27   9   8      114.35     -483.32    483.32 o 
 -25   9   8     4563.85     5368.54   1223.73 o 
 -23   9   8      258.38      772.70    299.76 o 
 -21   9   8     7707.82     7938.26    491.47 o 
 -19   9   8     1649.37     1704.25    173.83 o 
 -17   9   8    18439.40    16602.94    411.99 o 
 -15   9   8    33833.78    32704.62    622.67 o 
 -13   9   8     3009.79     2554.51    207.08 o 
 -11   9   8      762.87      767.52    139.12 o 
  -9   9   8      939.27     1750.58    213.14 o 
  -7   9   8    32070.64    31226.03    546.35 o 
  -5   9   8     1775.78     1684.39    163.70 o 
  -3   9   8    22945.13    24949.87    539.18 o 
  -1   9   8    29952.78    27703.92    644.43 o 
   1   9   8    40375.47    42851.21    791.55 o 
   3   9   8      475.92      656.46    207.62 o 
   5   9   8     2836.63     2637.35    221.33 o 
   7   9   8       78.52      153.90    209.57 o 
   9   9   8      975.39     1231.25    240.31 o 
  11   9   8     6234.51     7339.16    508.16 o 
  13   9   8     2985.41     3930.42    415.90 o 
  15   9   8       89.58      250.65    476.99 o 
  17   9   8      174.74     1218.36    623.18 o 
  19   9   8      483.10        0.00    788.16 o 
  21   9   8       55.71      207.41    912.61 o 
 -34  10   8      725.47     -871.13    912.61 o 
 -32  10   8       65.54      373.34    808.90 o 
 -30  10   8     1965.75     2198.05    596.50 o 
 -28  10   8     1501.63     1523.26    829.65 o 
 -26  10   8     1303.31     1945.06    518.28 o 
 -24  10   8     3246.94     3197.32    902.24 o 
 -22  10   8     2972.34     3324.43    458.16 o 
 -20  10   8     2553.61     2975.16    318.73 o 
 -18  10   8     2095.83     1875.50    186.62 o 
 -16  10   8    19439.73    17849.71    561.24 o 
 -14  10   8      831.97      484.70    164.57 o 
 -12  10   8    14622.28    13511.32    382.52 o 
 -10  10   8      198.52      507.45    155.39 o 
  -8  10   8     2236.60     2337.57    183.60 o 
  -6  10   8     7951.14     8705.75    357.16 o 
  -4  10   8       74.85     -168.49    168.49 o 
  -2  10   8    16477.74    14618.84    528.53 o 
   0  10   8        7.45     -182.40    182.40 o 
   2  10   8    17834.26    20288.72    508.94 o 
   4  10   8       30.30     -183.44    233.41 o 
   6  10   8     1198.15     1601.96    326.32 o 
   8  10   8       63.19       77.46    428.10 o 
  10  10   8      434.93      673.66    315.66 o 
  12  10   8       20.71      103.89    330.57 o 
  14  10   8      275.22       78.00    844.58 o 
  16  10   8     1164.71      475.70    645.63 o 
  18  10   8       32.37      705.20    912.61 o 
  20  10   8      136.67      228.15    995.57 o 
 -31  11   8       95.61       20.74    808.90 o 
 -29  11   8     4575.87     4536.97    651.53 o 
 -27  11   8     1019.50      589.64    512.69 o 
 -25  11   8      609.24     1268.08    476.48 o 
 -23  11   8      503.88      897.59    445.93 o 
 -21  11   8     7016.83     7586.51    521.98 o 
 -19  11   8     1811.25     1729.47    197.30 o 
 -17  11   8     4185.61     4909.43    306.88 o 
 -15  11   8     3555.03     3091.92    220.12 o 
 -13  11   8      381.54      447.25    177.35 o 
 -11  11   8     7318.21     7145.29    306.10 o 
  -9  11   8     5185.38     4419.25    250.44 o 
  -7  11   8    14402.05    13629.82    443.57 o 
  -5  11   8    24399.46    25883.25    607.88 o 
  -3  11   8    27423.70    25829.03    569.26 o 
  -1  11   8     1182.10      648.36    197.35 o 
   1  11   8      728.95      423.47    204.81 o 
   3  11   8      283.75     1239.80    236.93 o 
   5  11   8     9003.23     9758.03    658.62 o 
   7  11   8      749.26      751.54    306.95 o 
   9  11   8     6334.81     7883.51    518.09 o 
  11  11   8     3839.78     3918.01    511.93 o 
  13  11   8      883.52      266.50    485.08 o 
  15  11   8       60.68     -497.22    497.22 o 
  17  11   8       28.18     -228.15    871.13 o 
  19  11   8      350.41     1410.40    891.87 o 
 -30  12   8      106.26     -435.56    746.68 o 
 -28  12   8      142.42      705.20    746.68 o 
 -26  12   8      819.71     1102.02    492.85 o 
 -24  12   8    23025.31    24305.31   1110.01 o 
 -22  12   8       76.78       10.54    432.90 o 
 -20  12   8     7780.22     7951.85    510.63 o 
 -18  12   8      249.92      517.18    206.57 o 
 -16  12   8     5270.49     4910.49    301.58 o 
 -14  12   8       83.84       75.05    187.70 o 
 -12  12   8    31897.06    33132.54    659.42 o 
 -10  12   8     2745.22     2493.33    240.16 o 
  -8  12   8     2288.74     1986.15    197.89 o 
  -6  12   8       29.24       89.56    226.95 o 
  -4  12   8      452.12      735.51    206.72 o 
  -2  12   8     1474.43     1878.91    232.95 o 
   0  12   8    20311.20    18711.87    446.76 o 
   2  12   8      177.49      391.05    220.11 o 
   4  12   8    17281.43    14595.77    568.02 o 
   6  12   8     4103.02     3773.34    479.00 o 
   8  12   8      444.59      914.28    312.63 o 
  10  12   8     3204.98     3135.47    375.72 o 
  12  12   8      229.50      -57.44    432.17 o 
  14  12   8       34.85      387.14    526.35 o 
  16  12   8     1079.73      780.26    613.89 o 
  18  12   8     1110.15     1638.55    974.83 o 
 -27  13   8     1672.27     2115.59    788.16 o 
 -25  13   8     6671.87     8226.46    857.13 o 
 -23  13   8       64.55       72.44    850.39 o 
 -21  13   8      391.33     1016.32    663.72 o 
 -19  13   8     5866.71     5020.73    542.97 o 
 -17  13   8    16072.26    16523.42    504.36 o 
 -15  13   8    12628.20    14107.60    474.39 o 
 -13  13   8      577.19      479.73    203.69 o 
 -11  13   8      143.92      317.79    195.92 o 
  -9  13   8     4233.45     4541.50    312.08 o 
  -7  13   8     1723.79     1494.37    218.20 o 
  -5  13   8    11900.70    11409.40    518.71 o 
  -3  13   8      654.38      153.71    216.82 o 
  -1  13   8      322.94      350.41    227.35 o 
   1  13   8      165.86     -204.74    222.36 o 
   3  13   8     3004.80     3111.32    431.05 o 
   5  13   8       36.71      -20.69    374.23 o 
   7  13   8     2059.06     3501.07    441.86 o 
   9  13   8       36.79     -319.54    319.54 o 
  11  13   8      387.65      315.43    629.63 o 
  13  13   8      285.39      581.19    493.39 o 
  15  13   8     1938.55     2413.90   1638.55 o 
  17  13   8      554.58      808.90    974.83 o 
 -26  14   8     1195.61     1037.06    767.42 o 
 -24  14   8      748.57     -488.38    488.38 o 
 -22  14   8     4688.51     5442.20   1088.91 o 
 -20  14   8     1237.32     1268.27    442.83 o 
 -18  14   8    16719.82    17534.12    886.96 o 
 -16  14   8     4390.55     5337.98    383.64 o 
 -14  14   8    12825.99    12062.51    613.71 o 
 -12  14   8     1512.51     1326.13    222.62 o 
 -10  14   8     4252.61     4486.08    319.12 o 
  -8  14   8       75.86      262.39    200.84 o 
  -6  14   8    13535.79    12582.94    455.12 o 
  -4  14   8      130.10      554.21    275.28 o 
  -2  14   8      523.58      224.59    240.24 o 
   0  14   8     1112.01     1610.39    362.24 o 
   2  14   8     1733.32     1789.46    319.06 o 
   4  14   8        3.45      191.79    314.65 o 
   6  14   8       38.68      245.20    316.52 o 
   8  14   8       52.65      386.38    416.13 o 
  10  14   8     2635.86     1804.39    470.23 o 
  12  14   8     1917.08     1668.52    819.27 o 
  14  14   8     2553.69     1532.98   1140.76 o 
  16  14   8      718.72     2198.56    995.57 o 
 -23  15   8     3808.04     2927.36    561.09 o 
 -21  15   8     4383.21     4219.69    571.37 o 
 -19  15   8     1149.87     1614.19    457.64 o 
 -17  15   8     4271.42     3775.26    518.53 o 
 -15  15   8     2753.16     3281.14    528.94 o 
 -13  15   8      586.68      571.08    220.90 o 
 -11  15   8     6339.69     5950.45    480.97 o 
  -9  15   8     6220.89     5371.69    331.45 o 
  -7  15   8     8849.58     9403.46    403.68 o 
  -5  15   8       55.38      271.65    241.14 o 
  -3  15   8     5061.30     4322.72    409.10 o 
  -1  15   8     6187.38     5039.48    378.40 o 
   1  15   8      362.91      252.42    299.09 o 
   3  15   8      688.01      564.39    334.83 o 
   5  15   8    10332.92    10550.57    681.50 o 
   7  15   8      179.27     -147.59    551.86 o 
   9  15   8     1649.04     1086.24    461.66 o 
  11  15   8        0.32      248.36    571.42 o 
  13  15   8       96.19     -615.98    615.98 o 
 -20  16   8     1199.98     1802.70    507.68 o 
 -18  16   8      942.31      775.20    601.49 o 
 -16  16   8     1497.59     2118.20    468.41 o 
 -14  16   8       29.96       30.35    257.76 o 
 -12  16   8     1263.17      898.38    580.22 o 
 -10  16   8     1882.85     2435.50    358.95 o 
  -8  16   8     5561.16     6601.56    414.24 o 
  -6  16   8     3062.36     2968.16    338.15 o 
  -4  16   8     5299.93     4975.11    509.73 o 
  -2  16   8      827.09      311.74    323.26 o 
   0  16   8     1558.27      956.75    334.56 o 
   2  16   8      236.71      315.16    336.67 o 
   4  16   8     5545.29     6040.58    443.97 o 
   6  16   8      107.02     -227.28    434.65 o 
   8  16   8     4618.03     6111.54   1126.08 o 
  10  16   8       77.27      -30.85    571.42 o 
  12  16   8      129.29      477.05   1120.02 o 
 -19  17   8       13.59      186.67    850.39 o 
 -17  17   8       37.66      255.28    518.53 o 
 -15  17   8      169.98      229.37    475.77 o 
 -13  17   8     2472.78     2728.66    370.87 o 
 -11  17   8     2382.01     2755.81    367.50 o 
  -9  17   8      363.79      273.80    404.78 o 
  -7  17   8     3111.44     2620.54    338.08 o 
  -5  17   8     1549.10     1609.66    505.94 o 
  -3  17   8     1057.61     1175.61    337.90 o 
  -1  17   8     2001.08     1842.12    496.96 o 
   1  17   8     1383.88     1715.73    377.13 o 
   3  17   8     2675.22     4157.75    446.06 o 
   5  17   8      296.78      225.87    441.48 o 
   7  17   8      798.77     1254.84    591.12 o 
   9  17   8      636.70      613.04    579.18 o 
  11  17   8     1600.27     2590.23    630.13 o 
 -16  18   8      122.27      331.86    871.13 o 
 -14  18   8     5147.96     7529.03   1202.99 o 
 -12  18   8      731.70     -363.12    464.16 o 
 -10  18   8     1106.63     1025.57    684.46 o 
  -8  18   8      142.02      279.06    348.62 o 
  -6  18   8     4273.01     4177.51    416.85 o 
  -4  18   8      664.02      937.86    397.05 o 
  -2  18   8      106.68      167.91    401.53 o 
   0  18   8        3.47       81.43    410.29 o 
   2  18   8      228.62      243.99    437.43 o 
   4  18   8       91.40      155.56    611.86 o 
   6  18   8      420.83      613.34    684.46 o 
   8  18   8      164.66      -18.08    705.20 o 
  10  18   8     1875.76     2903.76    974.83 o 
 -11  19   8     2579.35     4239.60    590.59 o 
  -9  19   8        7.39      352.60    684.46 o 
  -7  19   8       42.10       58.26    498.00 o 
  -5  19   8       13.69      711.91    448.09 o 
  -3  19   8     2553.55     2660.91    452.13 o 
  -1  19   8       69.47     -483.98    483.98 o 
   1  19   8      408.14      212.90    498.00 o 
   3  19   8     2518.61     1614.69   1016.32 o 
   5  19   8       90.17      271.29    548.66 o 
   7  19   8      330.55     1146.33    600.78 o 
  -8  20   8     2356.04     3339.32    788.16 o 
  -6  20   8      355.37      228.15    705.20 o 
  -4  20   8       37.02     -207.41    684.46 o 
  -2  20   8       25.94      974.83    725.94 o 
   0  20   8       78.15     -725.94    725.94 o 
   2  20   8      485.04      103.71    788.16 o 
   4  20   8      371.83      435.56    829.65 o 
  -7  21   8      285.93      850.39    767.42 o 
  -5  21   8      493.92      103.71    767.42 o 
  -3  21   8      709.17      -62.22    788.16 o 
  -1  21   8       59.17      373.34    808.90 o 
   1  21   8     1160.83      186.67    808.90 o 
   3  21   8      649.78      746.68    871.13 o 
  -6  22   8        4.86      746.68    808.90 o 
  -4  22   8       37.72     -103.71    808.90 o 
  -2  22   8       40.36      207.41    829.65 o 
   0  22   8      897.62       82.96    808.90 o 
  -3  23   8     1334.87     1680.03    933.35 o 
  -1  23   8      251.87     -788.16    871.13 o 
 -37   1   9        1.98     -663.72    974.83 o 
 -35   1   9     2305.83     3581.73    680.91 o 
 -33   1   9     2730.38     2727.36    623.18 o 
 -31   1   9       40.94     -189.26    746.68 o 
 -29   1   9     6569.40     6386.19    762.22 o 
 -27   1   9    15592.23    14586.01    612.43 o 
 -25   1   9     5393.87     5201.19    345.65 o 
 -23   1   9     4502.82     4614.09    252.06 o 
 -21   1   9      136.07      157.37    119.24 o 
 -19   1   9     5895.00     5043.23    203.23 o 
 -17   1   9   171880.00   178673.00   2146.74 o 
 -15   1   9     2844.12     3277.20    157.48 o 
 -13   1   9    26709.91    26948.47    383.14 o 
 -11   1   9    10280.42    10185.75    212.96 o 
  -9   1   9    40936.82    40901.92    620.26 o 
  -7   1   9    32187.40    31840.27    439.10 o 
  -5   1   9    11200.49    11672.55    270.82 o 
  -3   1   9    24032.39    24240.60    372.40 o 
  -1   1   9    20644.54    19760.38    355.29 o 
   1   1   9     4274.60     3926.74    204.64 o 
   3   1   9     1965.84     2247.41    278.27 o 
   5   1   9     1975.13     2088.12    207.33 o 
   7   1   9       84.68     -158.64    310.46 o 
   9   1   9     8910.12     7757.28    586.77 o 
  11   1   9      308.97      391.12    296.03 o 
  13   1   9       42.18       23.74    314.95 o 
  15   1   9     1666.54     1957.75    374.88 o 
  17   1   9      133.41     -323.86    652.63 o 
  19   1   9       59.79       45.21    427.84 o 
  21   1   9       14.38      -20.74    788.16 o 
 -36   2   9      765.35     1862.37    664.30 o 
 -34   2   9     4130.17     4453.09    667.19 o 
 -32   2   9     2306.89     2704.45    964.46 o 
 -30   2   9     2502.32     2514.42    933.35 o 
 -28   2   9      885.55      796.46    497.79 o 
 -26   2   9    10627.17     9379.51    489.84 o 
 -24   2   9     3111.62     3100.81    200.09 o 
 -22   2   9    85746.57    80914.24   1111.57 o 
 -20   2   9     2059.29     1702.68    142.89 o 
 -18   2   9    16720.93    18267.92    342.94 o 
 -16   2   9     1180.77     1199.44    105.44 o 
 -14   2   9   114120.77   107458.27   1236.53 o 
 -12   2   9    10106.66     9955.93    230.30 o 
 -10   2   9   119249.50   113497.81   1296.23 o 
  -8   2   9    13356.58    12865.44    224.94 o 
  -6   2   9    96906.44   101980.72   1364.06 o 
  -4   2   9    38998.23    37436.92    558.21 o 
  -2   2   9   140550.72   142885.42   1740.62 o 
   0   2   9      217.20     -116.30    116.30 o 
   2   2   9     5160.17     5280.09    592.10 o 
   4   2   9       11.23     -175.77    175.77 o 
   6   2   9    39970.33    34688.82    713.47 o 
   8   2   9     7276.14     7512.82    459.30 o 
  10   2   9     4205.10     4598.14    437.08 o 
  12   2   9     1527.81     2134.67    352.14 o 
  14   2   9      297.68      476.77    339.17 o 
  16   2   9      224.91      393.86    361.02 o 
  18   2   9      292.09      278.49    397.45 o 
  20   2   9      844.19     1182.24    788.16 o 
  22   2   9       38.01     -746.68    746.68 o 
 -37   3   9     1059.07      684.46    954.09 o 
 -35   3   9      377.67     1527.39    652.52 o 
 -33   3   9       74.65      232.30    512.69 o 
 -31   3   9     3010.23     3789.35    599.17 o 
 -29   3   9     1397.34      997.46    483.32 o 
 -27   3   9      237.92       36.10    425.19 o 
 -25   3   9    50777.07    51526.67   1023.28 o 
 -23   3   9     9453.53     9806.96    313.32 o 
 -21   3   9        1.58      237.67    129.21 o 
 -19   3   9    33276.98    31215.17    493.09 o 
 -17   3   9    18249.63    16338.89    312.88 o 
 -15   3   9     4506.33     5098.79    219.50 o 
 -13   3   9    91724.54    91223.02   1122.14 o 
 -11   3   9    29436.25    29078.83    492.56 o 
  -9   3   9     4406.74     4442.34    338.56 o 
  -7   3   9    84798.85    88805.99   1197.47 o 
  -5   3   9       27.46      -10.96     87.38 o 
  -3   3   9    19117.87    19422.12    354.36 o 
  -1   3   9    21800.56    21532.87    357.55 o 
   1   3   9     7513.66     7716.49    270.12 o 
   3   3   9     6203.73     4774.60    251.85 o 
   5   3   9     4549.23     4163.26    275.47 o 
   7   3   9    13196.74    14095.29    528.98 o 
   9   3   9     1233.09     1175.23    283.06 o 
  11   3   9       10.82      264.67    304.96 o 
  13   3   9     1164.13     1696.15    344.26 o 
  15   3   9      643.36      243.66    352.14 o 
  17   3   9      272.85      600.79    443.07 o 
  19   3   9       99.43       41.48    788.16 o 
  21   3   9      212.72      954.09    850.39 o 
  23   3   9      106.11     -725.94    850.39 o 
 -36   4   9       15.28     -871.13    871.13 o 
 -34   4   9       71.33     -225.85    592.76 o 
 -32   4   9     3957.90     3860.18    620.08 o 
 -30   4   9     1573.08     2423.11    527.37 o 
 -28   4   9    53513.20    56322.45   1737.90 o 
 -26   4   9      124.76      309.08    254.47 o 
 -24   4   9    25111.75    22522.89    459.08 o 
 -22   4   9     1312.97     1497.59    157.51 o 
 -20   4   9    76514.78    70492.87    976.42 o 
 -18   4   9      180.26       34.79    110.10 o 
 -16   4   9    82195.32    76070.64   1103.99 o 
 -14   4   9      464.49      285.27     86.72 o 
 -12   4   9    18762.92    18546.43    372.03 o 
 -10   4   9    21490.24    20205.81    534.90 o 
  -8   4   9    48425.26    54149.46    825.25 o 
  -6   4   9      123.37      248.69     87.21 o 
  -4   4   9    21417.06    20003.76    329.93 o 
  -2   4   9     1306.75     1128.13    132.29 o 
   0   4   9     1056.64      843.93    138.79 o 
   2   4   9    56153.66    56121.58    823.51 o 
   4   4   9    53696.62    52958.96    796.77 o 
   6   4   9      900.91     1017.70    235.47 o 
   8   4   9     9348.84     7822.68    515.87 o 
  10   4   9      795.72      274.39    377.21 o 
  12   4   9      192.00      479.81    319.38 o 
  14   4   9     2058.81     1482.69    361.02 o 
  16   4   9      218.27      309.14    367.05 o 
  18   4   9        2.29     -342.02    457.09 o 
  20   4   9       51.47     -746.68    746.68 o 
  22   4   9       90.56      331.86    871.13 o 
 -37   5   9        4.59     -518.53    912.61 o 
 -33   5   9      935.98     1254.84    586.65 o 
 -31   5   9     2223.92     1575.23    555.00 o 
 -29   5   9     2464.66     2034.40    808.90 o 
 -27   5   9     1981.31     3022.00    487.23 o 
 -25   5   9     2588.29     2572.68    234.46 o 
 -23   5   9    37822.20    36322.77    623.21 o 
 -21   5   9      431.14      575.17    142.36 o 
 -19   5   9    14797.60    15573.46    326.42 o 
 -17   5   9     5059.22     4353.52    195.77 o 
 -15   5   9    20610.38    22488.79    403.19 o 
 -13   5   9    77848.66    73557.82    983.61 o 
 -11   5   9   125537.35   128168.23   1814.68 o 
  -9   5   9   173167.30   177492.16   2473.74 o 
  -7   5   9     4509.78     4340.48    147.06 o 
  -5   5   9     5020.01     5139.82    227.34 o 
  -3   5   9     8430.43     8086.62    283.95 o 
  -1   5   9      431.77      409.04    137.56 o 
   1   5   9       17.31      -35.17    144.49 o 
   3   5   9    36904.49    34536.08    581.74 o 
   5   5   9     1152.87     1338.90    234.87 o 
   7   5   9      178.82      381.06    260.83 o 
   9   5   9       13.80       25.39    278.56 o 
  11   5   9      319.01      -13.38    317.55 o 
  13   5   9     2444.54     3364.76    425.11 o 
  15   5   9     2082.30     1733.39    388.72 o 
  17   5   9      187.12      591.16    480.13 o 
  19   5   9      109.16      684.46    808.90 o 
  21   5   9       78.63     -808.90    808.90 o 
  23   5   9       11.07     1949.67    933.35 o 
 -36   6   9        3.92      414.82    891.87 o 
 -34   6   9      515.41      186.67    788.16 o 
 -32   6   9        0.19     -300.05    546.33 o 
 -30   6   9      606.64      793.87    505.82 o 
 -28   6   9      100.48       36.70    472.44 o 
 -26   6   9    54978.07    51309.49   1242.06 o 
 -24   6   9      521.70      473.80    175.52 o 
 -22   6   9     2143.38     2248.26    159.96 o 
 -20   6   9        5.84       -4.40    125.62 o 
 -18   6   9     6265.16     5902.01    245.02 o 
 -16   6   9     7871.27     6510.26    210.68 o 
 -14   6   9     3997.97     4343.64    188.71 o 
 -12   6   9    24152.46    22249.77    358.24 o 
 -10   6   9   124077.98   130824.23   2034.72 o 
  -8   6   9      163.74       69.84     81.84 o 
  -6   6   9    33569.61    36262.70    549.74 o 
  -4   6   9       30.72     -106.57    111.26 o 
  -2   6   9     1950.80     1960.54    172.48 o 
   0   6   9     1440.68     1733.60    157.10 o 
   2   6   9      220.76       39.61    150.74 o 
   4   6   9      482.22      141.36    198.61 o 
   6   6   9    10788.94    10425.67    419.83 o 
   8   6   9      639.05      697.62    288.54 o 
  10   6   9     2404.63     1641.76    332.78 o 
  12   6   9       21.54      668.61    326.74 o 
  14   6   9      347.90      451.17    368.23 o 
  16   6   9     3071.36     3600.86    545.17 o 
  18   6   9       30.04      129.33    620.08 o 
  20   6   9      444.36     -311.12    808.90 o 
  22   6   9      177.95     1099.28    871.13 o 
  24   6   9       42.27      642.97    954.09 o 
 -37   7   9      341.06      -82.96    871.13 o 
 -35   7   9      411.63      954.09    871.13 o 
 -33   7   9     1495.43     1367.03    637.35 o 
 -31   7   9      408.02     1153.73    573.02 o 
 -29   7   9      114.35      486.33    767.42 o 
 -27   7   9        4.41     -871.13    974.83 o 
 -25   7   9      688.06      763.75    295.22 o 
 -23   7   9     7554.04     7351.64    330.33 o 
 -21   7   9     4468.48     4083.08    253.54 o 
 -19   7   9     1248.98     1387.59    139.71 o 
 -17   7   9    16828.00    16403.65    309.46 o 
 -15   7   9    25722.43    23451.68    396.68 o 
 -13   7   9      839.55      835.39    107.99 o 
 -11   7   9    62972.20    62289.21   1358.64 o 
  -9   7   9    11125.52    12141.59    272.49 o 
  -7   7   9      933.38      905.26    120.67 o 
  -5   7   9      458.80      618.87    125.05 o 
  -3   7   9    20209.03    20413.42    413.40 o 
  -1   7   9     5524.41     6114.95    326.82 o 
   1   7   9    12106.05    10931.10    334.41 o 
   3   7   9    26953.72    22927.08    600.23 o 
   5   7   9       80.87      154.15    221.06 o 
   7   7   9       13.92       42.85    274.08 o 
   9   7   9     3819.90     3303.31    353.82 o 
  11   7   9     5364.28     4483.42    385.08 o 
  13   7   9      720.03      354.57    335.37 o 
  15   7   9        4.15       51.85    445.43 o 
  17   7   9      318.55      810.90    608.51 o 
  19   7   9       93.40      456.30    871.13 o 
  21   7   9        8.51     -642.97    912.61 o 
  23   7   9       15.99     -269.63    954.09 o 
 -36   8   9     2002.03     1700.77    954.09 o 
 -34   8   9      265.02     -684.46    808.90 o 
 -32   8   9       17.76      489.39    632.60 o 
 -30   8   9       50.95     -498.00    498.00 o 
 -28   8   9    20690.59    19930.15   1021.61 o 
 -26   8   9     1829.07     1439.07    549.64 o 
 -24   8   9      624.36      814.46    291.10 o 
 -22   8   9     5320.90     4977.10    277.51 o 
 -20   8   9    20830.34    19382.50    457.85 o 
 -18   8   9     7681.92     7743.89    428.01 o 
 -16   8   9    53795.43    48717.25    834.43 o 
 -14   8   9      464.58      493.34    131.22 o 
 -12   8   9     4948.65     4509.56    221.87 o 
 -10   8   9       52.55      158.01    110.00 o 
  -8   8   9    33910.53    30303.31    527.73 o 
  -6   8   9     2095.92     1652.28    152.00 o 
  -4   8   9    21965.22    21435.02    466.88 o 
  -2   8   9     1268.34     1279.24    197.06 o 
   0   8   9     1807.36     2634.14    375.42 o 
   2   8   9    11578.09    11070.04    416.32 o 
   4   8   9      635.78      790.92    223.83 o 
   6   8   9       62.23       29.19    262.46 o 
   8   8   9     7427.14     8096.91    589.76 o 
  10   8   9      922.82     1097.84    338.08 o 
  12   8   9        3.72     -319.69    319.69 o 
  14   8   9       81.89      458.14    440.64 o 
  16   8   9        2.55      224.95    485.74 o 
  18   8   9      246.18      311.12    871.13 o 
  20   8   9      130.21     -933.35    933.35 o 
  22   8   9       55.64     1078.54    995.57 o 
 -33   9   9       15.99      912.61    829.65 o 
 -31   9   9     5781.92     6607.53    737.92 o 
 -29   9   9       42.04     -473.90    483.32 o 
 -27   9   9       12.74     -473.41    473.41 o 
 -25   9   9    14511.85    14225.17    934.51 o 
 -23   9   9     2991.20     2453.77    317.71 o 
 -21   9   9    16680.54    14619.62    451.87 o 
 -19   9   9     7091.14     7022.29    309.12 o 
 -17   9   9     1407.11     1501.05    174.52 o 
 -15   9   9      784.60     1306.91    165.21 o 
 -13   9   9    42384.20    38779.61    699.08 o 
 -11   9   9    11845.18    10624.64    283.98 o 
  -9   9   9      663.08     1125.21    136.61 o 
  -7   9   9    14852.21    14783.72    400.40 o 
  -5   9   9    16295.84    14544.26    455.35 o 
  -3   9   9     4333.93     3382.05    233.45 o 
  -1   9   9     9057.03     8111.54    344.17 o 
   1   9   9     5075.61     4416.43    334.08 o 
   3   9   9     1683.91     2065.08    239.66 o 
   5   9   9      181.43      187.60    273.24 o 
   7   9   9     6491.87     7587.63    523.89 o 
   9   9   9     4951.71     4661.78    402.72 o 
  11   9   9      517.09      882.11    380.20 o 
  13   9   9        9.25      191.43    499.77 o 
  15   9   9       64.51      316.16    510.46 o 
  17   9   9      394.50      575.09    632.91 o 
  19   9   9        7.72     -767.42    933.35 o 
  21   9   9      473.84      580.75   1037.06 o 
 -32  10   9       69.70       82.96    788.16 o 
 -30  10   9     2077.37     1208.36    577.72 o 
 -28  10   9        2.14     -207.41    746.68 o 
 -26  10   9    11799.46    11790.61    861.51 o 
 -24  10   9       39.22     -155.53    297.25 o 
 -22  10   9    84737.80    84259.30   1821.80 o 
 -20  10   9      995.26      694.23    175.28 o 
 -18  10   9     3312.28     2917.90    222.24 o 
 -16  10   9     1125.64      946.31    255.89 o 
 -14  10   9    24510.69    21961.86    501.64 o 
 -12  10   9      419.06      366.78    152.07 o 
 -10  10   9    42552.82    39108.71    657.41 o 
  -8  10   9       86.49       93.43    152.56 o 
  -6  10   9      194.57       33.19    165.10 o 
  -4  10   9     5727.38     5742.11    316.34 o 
  -2  10   9     1708.24     1635.81    301.02 o 
   0  10   9     1646.14     2042.85    225.30 o 
   2  10   9     3166.12     2751.47    258.50 o 
   4  10   9     1109.55      754.59    278.88 o 
   6  10   9     9638.02     8109.57    522.58 o 
   8  10   9    13451.04    12715.11    637.66 o 
  10  10   9     1102.53     1722.26    355.71 o 
  12  10   9       87.83      272.64    424.94 o 
  14  10   9       98.74      161.34    481.66 o 
  16  10   9      205.72      641.00    788.16 o 
  18  10   9       82.68     -165.93    808.90 o 
  20  10   9       79.61     1161.50    974.83 o 
 -31  11   9       92.28     -248.89    746.68 o 
 -29  11   9     1908.07     3361.00    605.34 o 
 -27  11   9     1105.01     1731.94    746.68 o 
 -25  11   9     1827.50     2192.79    481.32 o 
 -23  11   9     4979.81     5083.01    532.46 o 
 -21  11   9      637.02      556.41    277.68 o 
 -19  11   9    33935.93    34728.79    693.95 o 
 -17  11   9    30726.81    29858.58    619.88 o 
 -15  11   9     2347.11     2586.40    225.45 o 
 -13  11   9    16879.58    17307.07    443.39 o 
 -11  11   9     1751.82     2258.06    328.97 o 
  -9  11   9      451.03      510.59    171.13 o 
  -7  11   9    13404.21    13388.77    505.08 o 
  -5  11   9     1595.76     1041.88    194.18 o 
  -3  11   9    19625.20    19521.55    505.26 o 
  -1  11   9     3410.80     3816.23    284.64 o 
   1  11   9      645.76      408.58    220.27 o 
   3  11   9      120.08      245.78    230.12 o 
   5  11   9      161.90      -70.99    286.40 o 
   7  11   9      405.74      602.25    302.74 o 
   9  11   9    20225.30    19486.94    693.74 o 
  11  11   9     1306.31     1569.56    465.79 o 
  13  11   9     1317.68     1991.74    506.84 o 
  15  11   9      188.24      601.02    637.85 o 
  17  11   9      363.24      850.39    912.61 o 
 -28  12   9     1702.31     2008.04    632.60 o 
 -26  12   9       13.04     -341.58    463.16 o 
 -24  12   9     9320.03     9104.66    831.79 o 
 -22  12   9     1307.33     2405.59    705.20 o 
 -20  12   9    25217.89    23316.91    725.98 o 
 -18  12   9    10065.14     9012.21    415.88 o 
 -16  12   9     9396.56     9315.74    376.31 o 
 -14  12   9     1456.94     1452.66    209.20 o 
 -12  12   9     7078.46     6868.02    323.63 o 
 -10  12   9     5869.93     5830.50    297.66 o 
  -8  12   9     3945.48     3044.14    239.30 o 
  -6  12   9     5572.72     5246.97    322.98 o 
  -4  12   9    26920.06    27944.56    836.49 o 
  -2  12   9     1870.04     1703.19    237.76 o 
   0  12   9     6610.52     6114.14    364.09 o 
   2  12   9      226.35      144.93    239.15 o 
   4  12   9       81.35      -20.08    292.21 o 
   6  12   9      308.88     -234.68    300.72 o 
   8  12   9     1521.65      776.90    446.06 o 
  10  12   9      289.38      606.49    442.12 o 
  12  12   9     5283.04     6861.15    885.84 o 
  14  12   9     1003.80      302.61    569.73 o 
  16  12   9       14.01        0.00    808.90 o 
 -25  13   9       86.62      335.05    468.41 o 
 -23  13   9     5525.02     6294.95    659.98 o 
 -21  13   9     1624.91     1453.90    418.53 o 
 -19  13   9     1869.21     1470.89    421.94 o 
 -17  13   9     1861.59     2116.26    275.92 o 
 -15  13   9     4332.36     4689.41    325.36 o 
 -13  13   9      110.60      283.61    181.32 o 
 -11  13   9    14911.66    15152.06    446.07 o 
  -9  13   9    10609.00    10019.01    373.88 o 
  -7  13   9     6754.35     7432.32    405.15 o 
  -5  13   9    22432.49    22854.84    563.51 o 
  -3  13   9     1247.15     1333.25    241.38 o 
  -1  13   9       54.28       86.46    238.17 o 
   1  13   9     1877.21     2636.33    312.04 o 
   3  13   9      133.76      151.69    307.24 o 
   5  13   9      368.71      610.57    321.09 o 
   7  13   9     3135.27     4149.48    382.68 o 
   9  13   9        6.42       79.00    420.63 o 
  11  13   9     1038.60      456.68    728.51 o 
  13  13   9     1147.34     1772.78    652.52 o 
  15  13   9      718.19      580.75    933.35 o 
 -24  14   9     1223.74     1398.78    538.20 o 
 -22  14   9      265.95      935.05    442.83 o 
 -20  14   9        4.84     -347.68    410.54 o 
 -18  14   9     1085.39     1459.26    417.75 o 
 -16  14   9     3171.45     2981.08    331.79 o 
 -14  14   9     2136.18     2436.06    219.84 o 
 -12  14   9     7456.98     7221.51    378.29 o 
 -10  14   9        0.26     -150.29    204.29 o 
  -8  14   9      658.80      654.33    225.37 o 
  -6  14   9     1524.40     1838.35    249.34 o 
  -4  14   9      188.46      510.55    248.58 o 
  -2  14   9       74.61      271.29    246.52 o 
   0  14   9       15.13        4.08    286.77 o 
   2  14   9     3261.54     3544.79    350.23 o 
   4  14   9      260.44      524.36    325.83 o 
   6  14   9      695.59     1016.61    343.00 o 
   8  14   9      957.66     1124.70    452.78 o 
  10  14   9     2886.87     1987.51    482.31 o 
  12  14   9       84.90      290.38    601.31 o 
  14  14   9     2193.11     1244.47    995.57 o 
 -23  15   9       20.88     1037.06    850.39 o 
 -21  15   9      574.29     -410.67    487.42 o 
 -19  15   9     8064.25     9588.64    737.25 o 
 -17  15   9     2319.13     2937.27    467.54 o 
 -15  15   9     3343.43     3381.25    359.30 o 
 -13  15   9      904.19     1201.49    272.58 o 
 -11  15   9     5971.51     6295.17    381.31 o 
  -9  15   9     1089.67      855.20    222.81 o 
  -7  15   9     5496.23     6466.02    412.61 o 
  -5  15   9     1010.86     1481.05    287.07 o 
  -3  15   9     5058.83     4832.48    415.30 o 
  -1  15   9     1747.83     2494.42    339.80 o 
   1  15   9     5941.61     7169.51    531.52 o 
   3  15   9       58.89      270.29    339.92 o 
   5  15   9      497.30     1221.04    364.15 o 
   7  15   9      637.78     1121.21    480.52 o 
   9  15   9       14.25     -676.16    829.64 o 
  11  15   9       10.35     -100.90    537.32 o 
  13  15   9     2082.48      871.13    871.13 o 
 -20  16   9     2036.16     3256.36    808.90 o 
 -18  16   9      279.89        0.00    448.01 o 
 -16  16   9     9389.10    10990.69    800.87 o 
 -14  16   9      571.07     -161.85    303.06 o 
 -12  16   9     7231.59     6495.68    513.50 o 
 -10  16   9      402.56      321.31    283.90 o 
  -8  16   9     1589.08     1581.37    287.60 o 
  -6  16   9     1740.06     1789.66    316.00 o 
  -4  16   9      278.82      332.30    308.91 o 
  -2  16   9      618.70      924.20    359.60 o 
   0  16   9     5825.37     6819.18    616.71 o 
   2  16   9      165.30      536.01    348.02 o 
   4  16   9      452.68      394.54    352.00 o 
   6  16   9      735.42     1217.89    453.44 o 
   8  16   9      188.37     -542.05    542.05 o 
  10  16   9       29.86     1244.47    601.31 o 
 -17  17   9        0.43     -767.42    767.42 o 
 -15  17   9     3391.37     3214.87    788.16 o 
 -13  17   9     4518.74     4839.46    974.83 o 
 -11  17   9     2625.22     1597.07    472.44 o 
  -9  17   9      124.64      472.37    303.86 o 
  -7  17   9      432.27      182.12    293.13 o 
  -5  17   9       58.82      182.59    326.48 o 
  -3  17   9       26.63      213.80    343.37 o 
  -1  17   9     3152.05     3520.40    544.86 o 
   1  17   9        2.99      -15.40    344.46 o 
   3  17   9     4285.90     3696.76    424.13 o 
   5  17   9       92.52      -45.99    504.55 o 
   7  17   9       44.35       63.59    556.74 o 
   9  17   9      147.52       14.19    715.57 o 
 -14  18   9     1544.96      622.23    912.61 o 
 -12  18   9      907.31     1262.00    757.05 o 
 -10  18   9     2446.59     3904.94    555.00 o 
  -8  18   9      596.58     -268.13    486.97 o 
  -6  18   9     2648.74     2066.38    451.32 o 
  -4  18   9      101.59      -39.80    345.59 o 
  -2  18   9     1121.35      364.59    371.22 o 
   0  18   9       84.81     -111.12    359.67 o 
   2  18   9       11.48      414.26    410.34 o 
   4  18   9       35.74      327.21    491.15 o 
   6  18   9     3096.42     3044.76    637.85 o 
   8  18   9        1.67      285.32    599.17 o 
 -11  19   9      151.68      539.27    663.72 o 
  -9  19   9      941.12      207.41    705.20 o 
  -7  19   9      140.72      -63.43    502.01 o 
  -5  19   9     1244.71      850.39    725.94 o 
  -3  19   9      437.41      725.94    705.20 o 
  -1  19   9       23.46     -622.23    705.20 o 
   1  19   9     1227.65     2385.23    808.90 o 
   3  19   9      836.72     -725.94    725.94 o 
   5  19   9      806.02     1736.89    623.18 o 
   7  19   9      250.97      477.05    933.35 o 
 -10  20   9      168.55      684.46    725.94 o 
  -8  20   9        3.47      518.53    725.94 o 
  -6  20   9      900.99      829.65    725.94 o 
  -4  20   9      260.88     -103.71    767.42 o 
  -2  20   9      448.07     -725.94    725.94 o 
   0  20   9      337.52      560.01    788.16 o 
   2  20   9       17.22     -788.16    788.16 o 
   4  20   9      877.31     1576.33    912.61 o 
  -7  21   9     1562.43     1700.77    829.65 o 
  -5  21   9     2317.30     2862.28    850.39 o 
  -3  21   9      446.91     1182.24    829.65 o 
  -1  21   9       11.04     -497.79    788.16 o 
   1  21   9       86.02      767.42    871.13 o 
  -6  22   9        0.87      165.93    808.90 o 
  -4  22   9      108.71     1057.80    850.39 o 
  -2  22   9       79.75       41.48    850.39 o 
   0  22   9      719.73     -331.86    891.87 o 
  -5  23   9       33.88      767.42    871.13 o 
  -3  23   9      588.14      352.60    871.13 o 
 -36   0  10     7071.86     8109.78   1120.02 o 
 -34   0  10      304.29      145.19    746.68 o 
 -32   0  10    15929.59    17298.10   1389.66 o 
 -30   0  10        2.59      228.15    642.97 o 
 -28   0  10     5545.04     6657.90    954.09 o 
 -26   0  10     3223.37     2670.57    487.42 o 
 -24   0  10   116226.93   113167.88   2008.96 o 
 -22   0  10     3389.45     3791.89    275.58 o 
 -20   0  10       96.58      209.44    158.67 o 
 -18   0  10     2557.50     2287.64    192.71 o 
 -16   0  10     6522.54     6356.34    273.36 o 
 -14   0  10    30077.05    31053.23    616.75 o 
 -12   0  10   152856.31   178494.91   3022.79 o 
 -10   0  10     8058.91     7001.26    253.01 o 
  -8   0  10     1875.29     2361.91    233.51 o 
  -6   0  10    38351.38    35718.47    835.96 o 
  -4   0  10     1847.01     1839.52    228.66 o 
  -2   0  10    24367.82    23866.09    552.84 o 
   0   0  10    42021.41    44075.56   1024.96 o 
   2   0  10     3500.35     4164.31    373.80 o 
   4   0  10      926.12     1519.88    477.73 o 
   6   0  10    21473.93    19168.53    835.97 o 
   8   0  10     4053.00     5671.84    611.28 o 
  10   0  10        0.53     -269.97    442.83 o 
  12   0  10     2708.08     3859.98    777.79 o 
  14   0  10       98.19      923.57    510.81 o 
  16   0  10      840.60     1138.69    577.90 o 
  18   0  10      194.25     -725.94    725.94 o 
  20   0  10      704.27     1659.29    829.65 o 
 -37   1  10     2085.62     2203.74    643.31 o 
 -35   1  10        2.76       -7.45    571.42 o 
 -33   1  10     2435.73     1982.42    556.74 o 
 -31   1  10       49.85      342.23    469.32 o 
 -29   1  10       79.97      300.75    439.99 o 
 -27   1  10    30805.07    36173.90   1209.36 o 
 -25   1  10      197.08        6.06    171.60 o 
 -23   1  10       40.49      277.06    144.77 o 
 -21   1  10    12557.18    14676.94    403.48 o 
 -19   1  10    15390.92    15147.62    292.18 o 
 -17   1  10    17659.64    20384.85    332.18 o 
 -15   1  10   162573.47   163728.42   1855.81 o 
 -13   1  10    46657.94    44591.68    630.36 o 
 -11   1  10    47345.26    48359.81    674.39 o 
  -9   1  10    22159.33    20655.37    346.32 o 
  -7   1  10    19395.65    19553.66    319.78 o 
  -5   1  10    12252.70    11350.25    266.25 o 
  -3   1  10    23389.39    23941.34    384.13 o 
  -1   1  10    20017.46    17913.44    362.90 o 
   1   1  10      793.92     1173.47    178.20 o 
   3   1  10     7094.34     6352.05    316.04 o 
   5   1  10    13224.21    13243.09    451.56 o 
   7   1  10     9314.47     6501.58    435.74 o 
   9   1  10     1203.98     1489.13    323.94 o 
  11   1  10        9.38      305.73    328.99 o 
  13   1  10       86.70      803.74    347.08 o 
  15   1  10      249.75     -171.96    366.19 o 
  17   1  10      996.31     1599.17    413.79 o 
  19   1  10      153.64      176.30    542.65 o 
  21   1  10      606.49      912.61    891.87 o 
 -38   2  10      713.55     1285.95    995.57 o 
 -36   2  10       12.53      681.99    615.46 o 
 -34   2  10      262.54      750.83    546.33 o 
 -32   2  10     2883.98     3252.28    653.35 o 
 -30   2  10    18679.78    18298.87    966.64 o 
 -28   2  10      243.02     -386.79    386.79 o 
 -26   2  10     2746.68     2654.39    255.08 o 
 -24   2  10      492.92      594.17    156.12 o 
 -22   2  10     1393.50     1053.27    166.33 o 
 -20   2  10       15.20       80.20    120.40 o 
 -18   2  10    52379.96    49699.26    661.80 o 
 -16   2  10       23.78       76.63     92.39 o 
 -14   2  10     7849.06     8828.81    199.43 o 
 -12   2  10     2098.08     2074.36    139.17 o 
 -10   2  10    10070.18     7900.72    179.11 o 
  -8   2  10     2176.05     2006.72    146.01 o 
  -6   2  10     1663.10     1402.55    108.54 o 
  -4   2  10     5326.72     5739.57    223.02 o 
  -2   2  10     7213.38     7544.62    251.95 o 
   0   2  10    11608.14    11511.64    328.45 o 
   2   2  10    65160.38    67618.30   1049.63 o 
   4   2  10     3308.58     3781.84    281.87 o 
   6   2  10     1305.70     1192.32    277.30 o 
   8   2  10     1941.60     2668.62    332.71 o 
  10   2  10     1303.20     1229.03    329.73 o 
  12   2  10     2100.82      986.27    348.50 o 
  14   2  10      720.71     1201.31    374.38 o 
  16   2  10      258.46      993.75    479.00 o 
  18   2  10      746.03     1511.61    549.84 o 
  20   2  10      218.01      725.94    850.39 o 
 -37   3  10     1415.73     2364.49    974.83 o 
 -35   3  10      350.19     1482.99    632.60 o 
 -33   3  10      310.37      838.17    622.23 o 
 -31   3  10      240.37      270.82    591.12 o 
 -29   3  10      251.14      312.46    451.82 o 
 -27   3  10     3377.68     3343.59    349.42 o 
 -25   3  10    16122.14    17219.70    411.22 o 
 -23   3  10      130.31       51.01    141.62 o 
 -21   3  10    22502.62    23273.42    412.50 o 
 -19   3  10    66505.05    62126.64    933.25 o 
 -17   3  10    24489.42    26302.87    423.23 o 
 -15   3  10    12655.64    13598.83    254.92 o 
 -13   3  10    81758.77    80805.23   1083.01 o 
 -11   3  10     7931.95     6909.08    264.78 o 
  -9   3  10     1859.06     2055.35    107.00 o 
  -7   3  10    91114.89    97910.34   1211.12 o 
  -5   3  10    18226.74    17028.41    322.80 o 
  -3   3  10     2733.73     3529.83    217.55 o 
  -1   3  10     2554.23     2407.98    177.70 o 
   1   3  10    25220.92    22699.26    471.43 o 
   3   3  10     4181.74     3335.72    228.53 o 
   5   3  10    13794.34    12909.03    490.30 o 
   7   3  10     3461.36     3933.70    342.41 o 
   9   3  10      661.71     1195.44    318.03 o 
  11   3  10     1246.49      618.32    331.97 o 
  13   3  10     1170.49     1372.15    358.96 o 
  15   3  10        1.10       58.11    371.54 o 
  17   3  10      567.39      398.40    404.87 o 
  19   3  10      162.20      456.30    829.65 o 
  21   3  10      358.97     1285.95    912.61 o 
 -38   4  10      121.90     -808.90    808.90 o 
 -36   4  10     1161.35      435.56    829.65 o 
 -34   4  10       40.27      -15.14    560.01 o 
 -32   4  10    10727.25    12049.69   2488.94 o 
 -30   4  10     1163.73     1411.60    502.01 o 
 -28   4  10     1614.42     1326.09    549.64 o 
 -26   4  10       23.21       25.91    162.86 o 
 -24   4  10     5473.25     5642.74    280.15 o 
 -22   4  10      945.70      797.33    140.09 o 
 -20   4  10     9793.37     9908.10    264.23 o 
 -18   4  10     4582.90     3897.32    303.97 o 
 -16   4  10      127.49      241.94     96.63 o 
 -14   4  10     2519.04     2125.71    119.14 o 
 -12   4  10    37944.90    38665.84    721.31 o 
 -10   4  10      546.93      460.76    144.17 o 
  -8   4  10    14497.04    13309.59    245.06 o 
  -6   4  10      462.06      391.92    100.17 o 
  -4   4  10    17626.55    19189.24    362.10 o 
  -2   4  10     3183.01     3504.95    197.61 o 
   0   4  10     3001.73     2635.18    192.63 o 
   2   4  10     1647.45     1634.52    191.97 o 
   4   4  10      377.55       -1.23    214.11 o 
   6   4  10     5879.08     5588.22    420.20 o 
   8   4  10     2422.68     1933.43    317.33 o 
  10   4  10      736.56      577.87    312.78 o 
  12   4  10     2456.75     2587.20    376.19 o 
  14   4  10       21.20       12.88    361.41 o 
  16   4  10      226.37      736.27    392.40 o 
  18   4  10       60.41     1182.24    829.65 o 
  20   4  10        1.93     -414.82    829.65 o 
  22   4  10       59.28      829.65    954.09 o 
 -37   5  10       74.96      663.72    891.87 o 
 -35   5  10     2143.46     4017.84    685.11 o 
 -33   5  10     2022.70     2000.19    571.42 o 
 -31   5  10       14.98       28.52    466.57 o 
 -29   5  10       45.47     -912.61    912.61 o 
 -27   5  10     2910.98     3145.46    350.16 o 
 -25   5  10     2268.46     2401.96    232.24 o 
 -23   5  10       35.18      -95.69    146.19 o 
 -21   5  10    25253.56    23155.25    451.98 o 
 -19   5  10     4277.82     4952.76    223.34 o 
 -17   5  10    10768.08    10015.50    312.23 o 
 -15   5  10     3507.89     3670.06    176.35 o 
 -13   5  10    28414.04    28023.92    551.24 o 
 -11   5  10    26901.67    26814.60    542.35 o 
  -9   5  10     4077.93     4576.59    274.99 o 
  -7   5  10    15867.08    15760.76    325.54 o 
  -5   5  10    15839.23    14782.42    306.94 o 
  -3   5  10       14.83     -131.47    131.47 o 
  -1   5  10       47.93     -151.48    151.48 o 
   1   5  10    22324.22    21370.44    472.87 o 
   3   5  10      475.02      603.78    321.26 o 
   5   5  10     3530.02     3276.99    315.25 o 
   7   5  10       35.38      197.68    278.11 o 
   9   5  10     1489.08     1824.48    464.03 o 
  11   5  10      309.18      334.09    322.56 o 
  13   5  10     1154.10      839.40    377.61 o 
  15   5  10      257.94      738.59    392.08 o 
  17   5  10        3.94      176.30    571.98 o 
  19   5  10        7.59     -539.27    850.39 o 
  21   5  10       20.81     -414.82    891.87 o 
  23   5  10        4.38     -705.20    954.09 o 
 -38   6  10     3543.37     4687.49   1078.54 o 
 -36   6  10      100.72      601.49    829.65 o 
 -34   6  10      620.71     1818.31    593.84 o 
 -32   6  10     3940.35     3304.96    586.10 o 
 -30   6  10    21453.91    23728.38   1142.84 o 
 -28   6  10      601.02      483.96    453.49 o 
 -26   6  10    24073.67    24426.71   1147.36 o 
 -24   6  10      389.31       65.09    146.53 o 
 -22   6  10     1732.02     1673.08    174.69 o 
 -20   6  10     1731.05     1836.51    155.02 o 
 -18   6  10   161734.50   155426.44   2019.40 o 
 -16   6  10       22.76       54.51     76.66 o 
 -14   6  10     8878.06     8270.83    237.93 o 
 -12   6  10      757.90      658.28    168.34 o 
 -10   6  10     2255.09     2694.44    204.39 o 
  -8   6  10    20710.14    19254.08    344.89 o 
  -6   6  10    38472.13    36107.86    595.21 o 
  -4   6  10     4963.95     4247.21    225.24 o 
  -2   6  10    73723.30    75300.72   1256.52 o 
   0   6  10    27109.04    25319.87    599.83 o 
   2   6  10     4316.21     4098.81    281.73 o 
   4   6  10       11.77      -41.68    223.98 o 
   6   6  10     5365.84     6805.44    529.89 o 
   8   6  10      212.01      414.99    298.97 o 
  10   6  10     6202.71     4935.41    412.96 o 
  12   6  10     3755.11     4796.68    479.00 o 
  14   6  10     1317.66     2497.58    505.94 o 
  16   6  10      183.03      237.48    498.27 o 
  18   6  10       32.06     -829.65    850.39 o 
  20   6  10       74.05     -871.13    871.13 o 
  22   6  10        0.84     -933.35    933.35 o 
 -35   7  10       36.43      -82.96    808.90 o 
 -33   7  10     3666.86     5211.43    690.99 o 
 -31   7  10      787.16      530.25    504.55 o 
 -29   7  10        2.24     -552.65    611.86 o 
 -27   7  10      630.08      335.95    300.93 o 
 -25   7  10     1873.70     2045.63    283.64 o 
 -23   7  10    10245.56     9608.29    300.68 o 
 -21   7  10    44045.23    43900.52    708.01 o 
 -19   7  10     8876.72     8407.81    272.09 o 
 -17   7  10        3.01     -108.47    110.84 o 
 -15   7  10     9264.63     9283.05    248.92 o 
 -13   7  10    20390.94    18530.67    368.02 o 
 -11   7  10     1227.46     1051.78    175.34 o 
  -9   7  10    14420.92    13143.12    429.03 o 
  -7   7  10     9133.54     8647.65    222.58 o 
  -5   7  10     4368.91     4827.25    233.81 o 
  -3   7  10     6034.46     5896.55    271.85 o 
  -1   7  10    19537.50    17839.96    454.03 o 
   1   7  10    30543.85    30138.38    636.54 o 
   3   7  10       45.63      278.52    207.68 o 
   5   7  10     1449.37      640.34    291.98 o 
   7   7  10      778.42      289.86    311.86 o 
   9   7  10     2007.28     1386.11    344.28 o 
  11   7  10     1891.34     1126.89    347.43 o 
  13   7  10      251.57     -102.03    370.43 o 
  15   7  10      587.88     1309.67    551.72 o 
  17   7  10        8.98     1327.43    829.65 o 
  19   7  10      415.23      788.16    933.35 o 
  21   7  10       74.60      456.30    995.57 o 
 -34   8  10      147.38     -331.86    788.16 o 
 -32   8  10     2554.21     2758.65    777.79 o 
 -30   8  10       50.82      135.41    503.34 o 
 -28   8  10     7373.37     8422.89    757.05 o 
 -26   8  10      112.46       68.01    303.67 o 
 -24   8  10    78867.44    78141.06   1301.15 o 
 -22   8  10      151.75       21.27    176.46 o 
 -20   8  10     3321.54     3441.75    253.14 o 
 -18   8  10    15214.80    12733.46    370.79 o 
 -16   8  10    11891.51    11250.04    321.54 o 
 -14   8  10      116.75       90.96    117.68 o 
 -12   8  10    77260.48    69417.38   1173.38 o 
 -10   8  10      921.59      952.56    136.04 o 
  -8   8  10      771.63      883.64    128.52 o 
  -6   8  10     2845.05     2539.00    187.33 o 
  -4   8  10    31252.76    34535.17    603.22 o 
  -2   8  10     5647.61     5297.79    378.44 o 
   0   8  10       37.97     -176.57    193.49 o 
   2   8  10     1863.26     1787.31    282.44 o 
   4   8  10     6799.99     6634.89    397.29 o 
   6   8  10     6962.14     6633.32    499.95 o 
   8   8  10     7669.29    10665.89    661.61 o 
  10   8  10     1220.78     1196.50    364.98 o 
  12   8  10      219.45      127.29    359.81 o 
  14   8  10       20.64     -111.05    501.81 o 
  16   8  10        7.62     -118.90    943.72 o 
  18   8  10      340.36     1431.14    933.35 o 
  20   8  10       25.68      954.09    933.35 o 
 -33   9  10      315.50      601.49    767.42 o 
 -31   9  10       77.71     -504.55    504.55 o 
 -29   9  10      197.48     -268.99    508.16 o 
 -27   9  10    12926.10    11980.48    813.87 o 
 -25   9  10    11965.60    12665.06    985.69 o 
 -23   9  10     7389.73     7005.72    325.44 o 
 -21   9  10       76.49      394.11    168.54 o 
 -19   9  10    39435.43    36347.45    688.18 o 
 -17   9  10      334.49      -21.30    165.87 o 
 -15   9  10    25569.53    22999.81    617.88 o 
 -13   9  10    65565.98    61949.30   1024.84 o 
 -11   9  10     5727.84     5001.36    219.21 o 
  -9   9  10     1661.47     1591.45    151.97 o 
  -7   9  10      438.72      314.21    153.71 o 
  -5   9  10    13587.45    13471.61    656.48 o 
  -3   9  10       18.42       52.43    167.34 o 
  -1   9  10    35069.29    33487.25    684.31 o 
   1   9  10     1074.49     1088.21    223.58 o 
   3   9  10      192.41      168.71    228.58 o 
   5   9  10      552.59      588.36    291.20 o 
   7   9  10     1407.55     1259.08    329.48 o 
   9   9  10       74.83     -170.24    303.57 o 
  11   9  10      462.78     1720.11    370.84 o 
  13   9  10     1275.37     1497.14    646.20 o 
  15   9  10     1026.31     1314.30    578.06 o 
  17   9  10      557.74     -207.41    954.09 o 
  19   9  10      138.09      124.45    912.61 o 
 -30  10  10       82.51       73.95    498.22 o 
 -28  10  10     3916.72     4116.40    557.68 o 
 -26  10  10      376.92     -108.28    445.93 o 
 -24  10  10     5859.53     5938.67    974.83 o 
 -22  10  10     1953.91     2010.74    252.93 o 
 -20  10  10       20.59      236.64    202.41 o 
 -18  10  10       84.39        3.15    170.84 o 
 -16  10  10      298.53      541.25    173.07 o 
 -14  10  10     6712.31     7365.15    397.31 o 
 -12  10  10    10212.28     9181.37    307.40 o 
 -10  10  10    23222.48    23719.02    501.94 o 
  -8  10  10     3502.86     3061.24    211.79 o 
  -6  10  10      754.33      680.26    181.32 o 
  -4  10  10      331.72      229.38    172.78 o 
  -2  10  10     9367.52     9686.11    467.77 o 
   0  10  10       95.47      477.02    228.15 o 
   2  10  10    13734.35    15421.00    556.90 o 
   4  10  10      183.22      240.46    290.35 o 
   6  10  10     7317.82     8108.35    545.51 o 
   8  10  10     1394.55     1207.11    342.57 o 
  10  10  10      489.22       17.19    355.21 o 
  12  10  10     1086.62      816.20    490.22 o 
  14  10  10      887.52      778.40   1047.43 o 
  16  10  10      880.53     1223.73    891.87 o 
  18  10  10        8.60      311.12   1016.32 o 
 -29  11  10      293.68      683.62    570.38 o 
 -27  11  10      777.60     1083.11    482.68 o 
 -25  11  10      711.90      847.15    445.06 o 
 -23  11  10    26705.67    29090.12   1089.44 o 
 -21  11  10    17249.30    15363.86    446.14 o 
 -19  11  10    15601.28    16502.90    480.49 o 
 -17  11  10     9099.14     8796.42    415.04 o 
 -15  11  10     4095.74     4863.10    453.26 o 
 -13  11  10     3791.36     4188.55    267.29 o 
 -11  11  10     7703.49     8569.08    485.43 o 
  -9  11  10     5006.54     5134.35    280.31 o 
  -7  11  10     5882.18     5402.80    322.59 o 
  -5  11  10     6170.81     6926.68    358.94 o 
  -3  11  10     4679.61     4923.83    328.42 o 
  -1  11  10     7992.85     7695.27    396.16 o 
   1  11  10      138.14      411.67    232.12 o 
   3  11  10     2614.89     3192.54    337.04 o 
   5  11  10     1855.94     2935.70    348.87 o 
   7  11  10      587.68      731.13    338.51 o 
   9  11  10     3861.15     4440.89    467.68 o 
  11  11  10      194.91     1146.57    468.31 o 
  13  11  10        6.94      204.04    586.10 o 
  15  11  10      730.63      876.49    651.53 o 
  17  11  10      277.85      290.38    954.09 o 
 -28  12  10      115.33      -62.22    850.39 o 
 -26  12  10      143.35     -143.85    549.64 o 
 -24  12  10     8604.58    10491.62   1285.95 o 
 -22  12  10       27.12      -35.90    373.76 o 
 -20  12  10    17282.58    15090.10    507.06 o 
 -18  12  10     2527.75     2558.90    227.17 o 
 -16  12  10     3081.33     2495.19    245.37 o 
 -14  12  10     2513.24     2712.15    229.47 o 
 -12  12  10    21572.50    20667.29    493.15 o 
 -10  12  10       31.66      347.75    175.17 o 
  -8  12  10     9245.97     8524.32    362.72 o 
  -6  12  10     1563.92     1941.38    227.26 o 
  -4  12  10     2090.24     1726.05    238.15 o 
  -2  12  10     3397.50     2833.00    220.86 o 
   0  12  10     1913.85     2136.35    251.66 o 
   2  12  10      323.78      141.17    302.78 o 
   4  12  10     3918.56     3860.22    372.19 o 
   6  12  10     1096.43      761.82    562.82 o 
   8  12  10      672.68     1018.48    370.41 o 
  10  12  10        3.49      -17.55    481.23 o 
  12  12  10       90.05      713.29    600.78 o 
  14  12  10       30.33      622.23    571.98 o 
  16  12  10      470.06      -20.74    974.83 o 
 -27  13  10     7181.81    11386.88   1534.84 o 
 -25  13  10       21.64      663.72    767.42 o 
 -23  13  10     2329.93     1439.37    441.23 o 
 -21  13  10     2182.12     3049.58    508.16 o 
 -19  13  10       45.72      125.52    251.47 o 
 -17  13  10     6167.09     6677.15    455.05 o 
 -15  13  10       77.98       22.34    172.91 o 
 -13  13  10      128.22       -3.35    185.06 o 
 -11  13  10     1452.06     1470.64    211.79 o 
  -9  13  10    14620.96    16202.03    811.30 o 
  -7  13  10     1292.32      877.12    221.78 o 
  -5  13  10     9323.92     9733.41    406.59 o 
  -3  13  10     9535.06    11173.55    562.38 o 
  -1  13  10     1455.96     1358.13    222.83 o 
   1  13  10       37.47     -240.53    280.26 o 
   3  13  10     3789.93     2886.36    481.03 o 
   5  13  10     2471.85     1987.85    354.73 o 
   7  13  10     9640.10    10375.23    691.55 o 
   9  13  10       60.00     -475.02    475.02 o 
  11  13  10       63.02      146.02    548.66 o 
  13  13  10      191.15     1096.87    630.13 o 
 -24  14  10      225.90       82.96    871.13 o 
 -22  14  10     9045.89     7300.88   1140.76 o 
 -20  14  10      234.08      896.29    611.86 o 
 -18  14  10     2416.52     2973.75    493.21 o 
 -16  14  10       11.35      166.37    238.48 o 
 -14  14  10     5965.21     5358.44    493.96 o 
 -12  14  10     2907.09     3452.06    273.67 o 
 -10  14  10      877.97     1012.45    209.61 o 
  -8  14  10       79.54       43.41    224.20 o 
  -6  14  10     8667.13     7513.23    413.90 o 
  -4  14  10     3380.22     3555.01    286.38 o 
  -2  14  10     6429.39     5112.47    364.07 o 
   0  14  10     2533.92     2903.67    586.77 o 
   2  14  10     3742.68     3951.47    378.31 o 
   4  14  10      873.77     1177.51    350.67 o 
   6  14  10      345.90      215.94    339.09 o 
   8  14  10      139.20     -323.94    429.74 o 
  10  14  10     1841.59     2255.56    798.53 o 
  12  14  10      451.45     1263.54    637.85 o 
 -23  15  10      272.93      622.23    871.13 o 
 -21  15  10     1977.64     3194.13    767.42 o 
 -19  15  10     6286.68     4915.65    808.90 o 
 -17  15  10     4286.12     3690.41    483.21 o 
 -15  15  10      101.89      307.39    362.19 o 
 -13  15  10     8860.47     7063.62    551.21 o 
 -11  15  10     2193.45     2735.14    290.63 o 
  -9  15  10     5207.73     5080.09    363.32 o 
  -7  15  10     7519.79     7684.32    459.99 o 
  -5  15  10        3.22      -97.94    293.62 o 
  -3  15  10       93.72     -288.94    288.94 o 
  -1  15  10      940.41     1320.03    329.80 o 
   1  15  10     1964.25     1966.98    446.06 o 
   3  15  10      261.57      151.76    359.25 o 
   5  15  10     4151.60     3892.46    404.92 o 
   7  15  10       99.22      166.78    533.96 o 
   9  15  10     1103.68     1998.96    622.15 o 
  11  15  10     1050.06     1696.06    644.81 o 
 -20  16  10     1945.95     1721.51    850.39 o 
 -18  16  10     5135.16     6388.27    995.57 o 
 -16  16  10        3.74     -601.49    663.72 o 
 -14  16  10     2161.31     2149.63    434.67 o 
 -12  16  10        0.63     -376.37    376.37 o 
 -10  16  10       65.47     -141.37    277.01 o 
  -8  16  10     4918.18     4796.88    487.98 o 
  -6  16  10     1758.62     1938.49    400.93 o 
  -4  16  10      294.63      771.65    325.37 o 
  -2  16  10      515.02      296.00    371.22 o 
   0  16  10       14.33      160.48    347.15 o 
   2  16  10        0.79      338.47    349.62 o 
   4  16  10      200.88       62.53    365.62 o 
   6  16  10       41.08     -219.51    525.54 o 
   8  16  10      392.05     1260.15    600.78 o 
  10  16  10      188.96      936.13    599.17 o 
 -17  17  10     4994.94     5828.26    933.35 o 
 -15  17  10     6556.98     8918.68   1389.66 o 
 -13  17  10     4627.71     4430.93    547.57 o 
 -11  17  10     2196.89     1750.74    440.13 o 
  -9  17  10     3763.26     5519.96    457.10 o 
  -7  17  10      684.97      318.33    443.02 o 
  -5  17  10       87.84      -34.79    335.42 o 
  -3  17  10      574.28      518.86    343.51 o 
  -1  17  10     3621.33     4040.02    410.69 o 
   1  17  10       11.06     -271.23    353.60 o 
   3  17  10      272.73      697.10    430.76 o 
   5  17  10       18.17     -110.92    881.50 o 
   7  17  10      145.28      108.82    564.51 o 
   9  17  10        5.71     1202.99    871.13 o 
 -14  18  10      136.57     -124.45    871.13 o 
 -12  18  10      172.03       40.55    483.32 o 
 -10  18  10     2574.88     3425.52    546.33 o 
  -8  18  10      181.64       22.58    386.22 o 
  -6  18  10      458.25      532.09    475.87 o 
  -4  18  10      120.17     -155.06    457.00 o 
  -2  18  10       64.76      -38.69    443.46 o 
   0  18  10      443.96      910.95    548.66 o 
   2  18  10      395.18     -566.92    566.92 o 
   4  18  10       42.81      551.08    579.18 o 
   6  18  10      597.33      592.57    578.06 o 
   8  18  10        1.39     -560.01    891.87 o 
 -11  19  10     2149.33      705.20    663.72 o 
  -9  19  10     1637.10     1431.14    725.94 o 
  -7  19  10       60.52      352.60    705.20 o 
  -5  19  10      238.98      772.67    572.52 o 
  -3  19  10      659.94     -171.86    547.57 o 
  -1  19  10     1356.69     1226.76    912.61 o 
   1  19  10       40.32      829.65    767.42 o 
   3  19  10      411.08     -456.30    767.42 o 
 -10  20  10      234.86      850.39    746.68 o 
  -8  20  10       17.71     -228.15    746.68 o 
  -6  20  10       66.14      663.72    767.42 o 
  -4  20  10      264.16     -186.67    767.42 o 
  -2  20  10        1.08      373.34    808.90 o 
   0  20  10      608.96      -41.48    808.90 o 
   2  20  10     1324.55     1265.21    871.13 o 
  -9  21  10       54.57      642.97    829.65 o 
  -7  21  10      580.98     -622.23    788.16 o 
  -5  21  10      688.54      767.42    829.65 o 
  -3  21  10      170.37     -207.41    808.90 o 
  -1  21  10      495.60      850.39    871.13 o 
  -6  22  10       27.42      -20.74    871.13 o 
  -4  22  10       34.12     1804.48    933.35 o 
  -2  22  10      164.28     -601.49    808.90 o 
  -5  23  10       21.55     1037.06    912.61 o 
 -37   1  11     1020.53     1045.80    715.57 o 
 -35   1  11       46.78     -591.12    591.12 o 
 -33   1  11      513.68      414.82    504.55 o 
 -31   1  11     1113.56      634.87    468.63 o 
 -29   1  11    20026.09    22043.64    982.31 o 
 -27   1  11     2659.39     2718.81    291.97 o 
 -25   1  11     5159.22     5933.28    320.63 o 
 -23   1  11    40224.91    40078.00    623.08 o 
 -21   1  11    12599.89    12546.77    342.42 o 
 -19   1  11      582.97      470.21    112.86 o 
 -17   1  11    33886.98    32656.97    441.44 o 
 -15   1  11   165951.22   159722.61   2060.32 o 
 -13   1  11     5567.42     5750.42    215.62 o 
 -11   1  11    13732.36    15818.50    321.56 o 
  -9   1  11    14803.25    13480.33    280.41 o 
  -7   1  11       52.88      147.83    100.85 o 
  -5   1  11       31.11       81.52    119.37 o 
  -3   1  11    22491.21    23793.15    460.64 o 
  -1   1  11      373.04      525.46    166.45 o 
   1   1  11     1692.41     1361.88    189.19 o 
   3   1  11      181.45      150.24    204.82 o 
   5   1  11       90.28     1041.86    359.25 o 
   7   1  11     1597.14      955.36    301.42 o 
   9   1  11       16.18     -135.76    299.06 o 
  11   1  11       60.63      -42.55    332.77 o 
  13   1  11      996.70     1089.49    382.29 o 
  15   1  11     2122.96     2084.23    438.56 o 
  17   1  11      281.11      388.00    549.84 o 
  19   1  11      205.06     -228.15    829.65 o 
 -38   2  11     2811.77     2634.12    912.61 o 
 -36   2  11     1306.85      840.81    571.42 o 
 -34   2  11    10769.57    12767.20    951.95 o 
 -32   2  11      802.60     1259.72    498.00 o 
 -30   2  11      133.84       80.92    442.83 o 
 -28   2  11      219.45      494.32    250.62 o 
 -26   2  11    21217.88    21912.94    497.81 o 
 -24   2  11     2169.73     2012.67    188.76 o 
 -22   2  11     8311.60     7278.70    258.97 o 
 -20   2  11      415.25      352.03    124.62 o 
 -18   2  11    31928.77    34345.80    522.23 o 
 -16   2  11    11402.40    10044.63    236.47 o 
 -14   2  11     9383.20     9496.79    208.82 o 
 -12   2  11     1692.67     1781.33    108.39 o 
 -10   2  11    30111.33    35410.09    497.42 o 
  -8   2  11      910.64      965.41    108.68 o 
  -6   2  11    44188.48    42728.79    681.13 o 
  -4   2  11    42683.91    41519.58   1174.00 o 
  -2   2  11    17799.82    15777.70    378.20 o 
   0   2  11     2643.17     2203.74    194.88 o 
   2   2  11      194.92       53.16    202.32 o 
   4   2  11     5906.31     5115.56    361.65 o 
   6   2  11     2432.99     2061.74    320.10 o 
   8   2  11      747.16     1480.59    328.22 o 
  10   2  11     7480.40     9749.55    596.68 o 
  12   2  11     1618.78     1630.43    397.52 o 
  14   2  11       79.20      472.88    377.99 o 
  16   2  11       15.07       39.29    403.76 o 
  18   2  11      432.04      746.68    829.65 o 
  20   2  11        3.00     1866.70    912.61 o 
 -39   3  11       33.23     1140.76    933.35 o 
 -37   3  11     1138.63     2345.84   1482.99 o 
 -35   3  11     3244.92     3619.84    881.50 o 
 -33   3  11      288.36     -226.40    513.10 o 
 -31   3  11     4033.66     4136.34    632.60 o 
 -29   3  11     1780.09     1615.04    437.06 o 
 -27   3  11     3853.06     3906.29    241.19 o 
 -25   3  11     3457.01     3392.41    264.36 o 
 -23   3  11     7357.17     7669.55    440.58 o 
 -21   3  11     2680.62     3403.08    209.61 o 
 -19   3  11     9646.64     9004.05    265.70 o 
 -17   3  11     1829.36     2283.04    163.39 o 
 -15   3  11    14942.40    12856.23    259.32 o 
 -13   3  11     5854.88     5771.23    279.24 o 
 -11   3  11    20907.79    21072.52    453.74 o 
  -9   3  11    11645.47    10043.95    329.93 o 
  -7   3  11     5819.62     6953.49    294.86 o 
  -5   3  11     4654.46     4668.22    221.61 o 
  -3   3  11    63247.21    65219.25    998.37 o 
  -1   3  11     2194.82     1908.24    189.53 o 
   1   3  11     1966.73     2198.39    202.87 o 
   3   3  11     7648.05     7284.78    402.12 o 
   5   3  11     6147.91     5663.77    417.42 o 
   7   3  11     1494.40     1319.12    341.88 o 
   9   3  11     7029.07     7275.09    543.76 o 
  11   3  11      819.48      471.55    352.45 o 
  13   3  11      498.91     1425.67    390.06 o 
  15   3  11     1015.99     1118.87    422.12 o 
  17   3  11       86.87      145.19    557.32 o 
  19   3  11        3.83     -705.20    829.65 o 
  21   3  11      174.91      414.82    933.35 o 
 -38   4  11        2.87      933.35    871.13 o 
 -36   4  11      992.99      259.14    602.18 o 
 -34   4  11     1518.75     1633.82    694.83 o 
 -32   4  11     2356.57     2646.09    571.42 o 
 -30   4  11        4.65     -276.18    715.57 o 
 -28   4  11     6375.34     7097.54    452.05 o 
 -26   4  11     1123.93     1323.29    239.01 o 
 -24   4  11     1299.36     1318.26    171.75 o 
 -22   4  11      366.75       21.23    136.66 o 
 -20   4  11    29301.26    26508.71    484.31 o 
 -18   4  11      168.71      157.14    110.20 o 
 -16   4  11      681.01      610.20     97.95 o 
 -14   4  11      272.12      276.42    157.52 o 
 -12   4  11   113002.55   124764.76   1953.27 o 
 -10   4  11    12713.17    11885.27    361.49 o 
  -8   4  11     1678.56     1662.12    133.48 o 
  -6   4  11    10633.26     9719.11    272.00 o 
  -4   4  11   119383.16   110344.96   1595.22 o 
  -2   4  11       17.16      -40.12    155.55 o 
   0   4  11      495.81      537.02    253.54 o 
   2   4  11     1456.63     1777.45    232.93 o 
   4   4  11     1680.36     1727.09    255.61 o 
   6   4  11     3801.09     3762.26    676.58 o 
   8   4  11    18483.68    14136.92    616.72 o 
  10   4  11       42.71     -106.40    326.06 o 
  12   4  11     3454.22     4217.52    445.16 o 
  14   4  11       31.87      138.23    397.36 o 
  16   4  11      442.80      412.45    490.31 o 
  18   4  11      408.36      103.71    850.39 o 
  20   4  11       81.43     1099.28    933.35 o 
  22   4  11       38.79     2074.11   1037.06 o 
 -37   5  11        0.15      663.72    788.16 o 
 -35   5  11     4323.00     6492.16    726.30 o 
 -33   5  11       78.89       69.03    491.15 o 
 -31   5  11      769.92     1628.77    503.34 o 
 -29   5  11      913.22      486.77    653.35 o 
 -27   5  11       13.00       85.62    198.37 o 
 -25   5  11     1063.14      918.35    173.11 o 
 -23   5  11    85451.93    82640.31   1231.15 o 
 -21   5  11    33849.55    30987.55    511.10 o 
 -19   5  11      303.36       64.12    112.69 o 
 -17   5  11     4607.42     4280.70    180.28 o 
 -15   5  11    10507.00     9544.04    331.06 o 
 -13   5  11     7728.50     7837.70    311.36 o 
 -11   5  11      984.80      800.50    177.44 o 
  -9   5  11    57132.07    57298.86    982.86 o 
  -7   5  11     6450.57     6952.77    234.33 o 
  -5   5  11     8115.30     8714.49    280.54 o 
  -3   5  11    15363.53    15701.90    432.63 o 
  -1   5  11     2143.59     2618.58    211.71 o 
   1   5  11    12095.85    11868.56    416.59 o 
   3   5  11     4904.50     4963.01    338.93 o 
   5   5  11      807.96      945.51    297.79 o 
   7   5  11      251.60       86.11    302.01 o 
   9   5  11    13624.65    12730.45    793.34 o 
  11   5  11      151.25      116.71    360.74 o 
  13   5  11     1073.12     1877.20    414.93 o 
  15   5  11      625.77     1004.50    409.73 o 
  17   5  11       87.56      954.09    891.87 o 
  19   5  11       90.89     -497.79    891.87 o 
  21   5  11      257.41     2675.61   1057.80 o 
 -36   6  11      203.39     -725.94    725.94 o 
 -34   6  11      605.23      612.54    564.51 o 
 -32   6  11      122.61      125.32    508.22 o 
 -30   6  11     1469.66     1447.09    476.48 o 
 -28   6  11      101.31     -238.68    292.74 o 
 -26   6  11     2192.81     2191.34    225.71 o 
 -24   6  11     9057.48     8491.62    306.13 o 
 -22   6  11    23256.90    23105.67    454.80 o 
 -20   6  11     5976.78     5348.71    235.82 o 
 -18   6  11       41.25      164.31     94.37 o 
 -16   6  11       10.89       45.97    168.44 o 
 -14   6  11     6000.27     5914.20    299.42 o 
 -12   6  11     3310.62     2935.80    195.31 o 
 -10   6  11    18558.74    21055.60    495.29 o 
  -8   6  11      828.26      783.27    150.69 o 
  -6   6  11     9450.61     9438.16    281.54 o 
  -4   6  11      553.34      328.99    154.60 o 
  -2   6  11    16949.94    14887.00    457.87 o 
   0   6  11     1683.51     1856.54    221.99 o 
   2   6  11      162.28      221.81    219.08 o 
   4   6  11      413.66      238.99    243.47 o 
   6   6  11    20437.85    23785.03    704.42 o 
   8   6  11     3448.58     3748.70    368.23 o 
  10   6  11     2909.46     2840.52    387.02 o 
  12   6  11       54.22      456.13    370.84 o 
  14   6  11      303.15      626.09    398.10 o 
  16   6  11       60.84      767.42    615.98 o 
  18   6  11        1.77     -850.39    850.39 o 
  20   6  11        7.26     1514.10   1037.06 o 
 -35   7  11      461.85      394.08    788.16 o 
 -33   7  11       48.29      776.85    553.17 o 
 -31   7  11      362.27      380.64    508.22 o 
 -29   7  11     7034.80     8285.88    811.53 o 
 -27   7  11      195.22       72.42    272.77 o 
 -25   7  11    12868.42    12221.95    406.32 o 
 -23   7  11    18791.87    20252.96    490.18 o 
 -21   7  11    18430.30    18746.88    493.16 o 
 -19   7  11     2856.22     2942.25    191.48 o 
 -17   7  11    17520.79    16414.85    345.84 o 
 -15   7  11    12419.75    12888.54    390.65 o 
 -13   7  11    18161.27    16723.08    437.74 o 
 -11   7  11     2186.55     2160.70    209.65 o 
  -9   7  11    14798.58    12589.01    420.50 o 
  -7   7  11      165.08      154.81    153.05 o 
  -5   7  11     4969.30     5460.35    254.35 o 
  -3   7  11     6758.62     5978.41    476.55 o 
  -1   7  11      505.12      515.11    193.28 o 
   1   7  11     3096.26     2860.40    320.92 o 
   3   7  11       84.91      -65.43    254.00 o 
   5   7  11     1741.31     2059.83    323.51 o 
   7   7  11     8944.69     8579.60    536.17 o 
   9   7  11      124.67     -213.11    323.26 o 
  11   7  11       69.77      409.93    365.95 o 
  13   7  11      826.74      455.48    390.02 o 
  15   7  11        9.06      564.40   1254.84 o 
  17   7  11       46.06     -601.49    891.87 o 
  19   7  11       98.72      518.53    954.09 o 
 -32   8  11      155.10      981.65    531.56 o 
 -30   8  11        6.36     -157.23    451.82 o 
 -28   8  11     9853.41    11508.71    822.17 o 
 -26   8  11      257.25      317.85    257.22 o 
 -24   8  11     6451.54     6490.23    337.91 o 
 -22   8  11        1.94      -41.30    145.65 o 
 -20   8  11     6825.46     6388.24    253.16 o 
 -18   8  11     5303.49     4581.91    223.00 o 
 -16   8  11     2288.17     2001.14    153.48 o 
 -14   8  11     1310.12     1035.07    193.78 o 
 -12   8  11    16138.47    15233.51    388.46 o 
 -10   8  11    12469.44    11826.74    403.49 o 
  -8   8  11     6174.74     6565.86    250.13 o 
  -6   8  11      868.73      816.45    168.76 o 
  -4   8  11    33375.90    32170.95    645.63 o 
  -2   8  11       42.37       21.96    124.32 o 
   0   8  11     8320.99     6621.51    425.70 o 
   2   8  11     1516.46     1133.15    239.82 o 
   4   8  11      213.40      -86.09    294.41 o 
   6   8  11     2541.03     2221.67    368.23 o 
   8   8  11     2530.30     2708.57    379.06 o 
  10   8  11     2639.76     3923.20    409.24 o 
  12   8  11     1407.33      555.10    389.74 o 
  14   8  11        3.20      270.67    581.71 o 
  16   8  11       60.01     -850.39    850.39 o 
  18   8  11       38.20     -871.13    974.83 o 
 -31   9  11      642.77       53.42    517.32 o 
 -29   9  11       63.98      850.70    473.41 o 
 -27   9  11     1442.32     1361.37    418.53 o 
 -25   9  11     5501.30     6268.19    776.28 o 
 -23   9  11     1045.28      785.33    189.73 o 
 -21   9  11     7847.12     6648.21    320.51 o 
 -19   9  11     2488.02     2504.58    202.19 o 
 -17   9  11    19134.94    18737.82    430.00 o 
 -15   9  11     8494.16     8165.64    260.33 o 
 -13   9  11     7392.88     7222.95    239.31 o 
 -11   9  11      179.85      218.05    214.70 o 
  -9   9  11     1682.24     1942.32    201.06 o 
  -7   9  11      455.48      428.16    165.90 o 
  -5   9  11     1187.44     1444.73    179.66 o 
  -3   9  11     3960.71     3432.46    262.36 o 
  -1   9  11     2196.52     2476.58    228.67 o 
   1   9  11     2703.06     3807.22    288.77 o 
   3   9  11     6008.48     5517.23    490.94 o 
   5   9  11     1088.00     1200.29    337.03 o 
   7   9  11      278.74      233.62    333.68 o 
   9   9  11     1577.51     2692.81    407.35 o 
  11   9  11     1887.19     2137.23    402.43 o 
  13   9  11      424.58      143.97    985.20 o 
  15   9  11      520.21      493.28    672.73 o 
  17   9  11      301.28      560.01    995.57 o 
 -30  10  11      687.77     1742.25    933.35 o 
 -28  10  11       41.18      -75.19    445.06 o 
 -26  10  11     5936.48     5846.62    705.56 o 
 -24  10  11      171.08       44.43    320.54 o 
 -22  10  11     8120.34     7849.61    345.25 o 
 -20  10  11      505.14      598.24    178.44 o 
 -18  10  11     6988.03     5519.97    300.90 o 
 -16  10  11     1741.22     1754.12    178.57 o 
 -14  10  11      747.87      694.29    139.65 o 
 -12  10  11      307.67      567.75    132.86 o 
 -10  10  11      345.42      323.22    147.30 o 
  -8  10  11      612.75      591.47    168.64 o 
  -6  10  11    33021.77    31034.39    640.83 o 
  -4  10  11      753.45      508.67    191.02 o 
  -2  10  11      350.13      676.59    248.34 o 
   0  10  11     2248.03     1611.62    240.61 o 
   2  10  11    10102.66     9790.50    777.86 o 
   4  10  11       10.64        9.80    317.33 o 
   6  10  11     4428.33     4368.05    390.87 o 
   8  10  11       30.24      511.58    354.68 o 
  10  10  11     2064.51     2458.44    402.77 o 
  12  10  11      567.28     1302.05    623.18 o 
  14  10  11     2365.99     3060.19    630.65 o 
  16  10  11      184.92      248.89    974.83 o 
 -29  11  11     9029.17    12050.59   1451.88 o 
 -27  11  11     1970.58     2171.30    479.59 o 
 -25  11  11      889.65     1068.00    433.19 o 
 -23  11  11     8126.35     7256.14    540.24 o 
 -21  11  11      836.65      714.98    371.39 o 
 -19  11  11     6294.51     6377.85    326.40 o 
 -17  11  11     3369.23     3079.51    228.26 o 
 -15  11  11    10612.58    11017.45    351.30 o 
 -13  11  11     1781.66     1555.46    171.88 o 
 -11  11  11      426.66      647.79    158.74 o 
  -9  11  11     4650.41     4501.59    313.11 o 
  -7  11  11      206.09      -52.72    194.02 o 
  -5  11  11     7944.54     9499.29    388.67 o 
  -3  11  11    32104.97    29923.48    644.68 o 
  -1  11  11      995.60      995.24    231.55 o 
   1  11  11      680.36      615.56    247.74 o 
   3  11  11     7708.41     9472.81    580.78 o 
   5  11  11     2713.98     2867.61    378.20 o 
   7  11  11     2810.36     2518.66    381.82 o 
   9  11  11      288.89      560.87    359.34 o 
  11  11  11        1.48      229.43    593.84 o 
  13  11  11      366.41      381.69    599.17 o 
  15  11  11      903.42     1057.80    871.13 o 
 -28  12  11       69.65      705.20    767.42 o 
 -26  12  11      121.33      829.65    788.16 o 
 -24  12  11       93.28     -383.10    383.10 o 
 -22  12  11     3784.62     3445.98    393.80 o 
 -20  12  11     2215.46     2539.76    266.22 o 
 -18  12  11     8211.99     8137.13    442.46 o 
 -16  12  11     1125.25     1119.85    197.02 o 
 -14  12  11     6233.67     5636.48    297.21 o 
 -12  12  11    16319.81    15910.81    479.60 o 
 -10  12  11       80.93      380.37    189.45 o 
  -8  12  11    10087.53     9886.73    381.78 o 
  -6  12  11      594.28      677.64    214.67 o 
  -4  12  11      178.19      718.03    222.35 o 
  -2  12  11       65.06     -127.59    127.59 o 
   0  12  11    14447.61    14488.45    505.57 o 
   2  12  11     3234.61     2995.06    353.83 o 
   4  12  11       41.84      304.53    419.12 o 
   6  12  11       17.67       81.44    335.09 o 
   8  12  11      410.72      861.40    387.60 o 
  10  12  11      601.19     1563.23    840.02 o 
  12  12  11     3815.50     3783.18    871.13 o 
  14  12  11      102.57     -622.23    954.09 o 
 -27  13  11     2334.22     1431.14    788.16 o 
 -25  13  11      610.11     -373.34    808.90 o 
 -23  13  11     2970.17     3235.62    829.65 o 
 -21  13  11    10395.33     9604.12    594.63 o 
 -19  13  11     3290.76     3332.93    299.52 o 
 -17  13  11     5306.85     5312.39    503.74 o 
 -15  13  11     1090.24     1098.71    228.10 o 
 -13  13  11      516.34      663.04    189.43 o 
 -11  13  11     8010.05     7778.86    339.56 o 
  -9  13  11     8148.74     8615.46    401.09 o 
  -7  13  11      467.92      425.69    214.51 o 
  -5  13  11       27.05     -222.51    222.51 o 
  -3  13  11       21.35     -105.35    244.58 o 
  -1  13  11     1258.32      961.09    256.43 o 
   1  13  11     1000.41     1040.82    332.09 o 
   3  13  11      456.39      187.28    326.47 o 
   5  13  11      257.99      694.14    366.48 o 
   7  13  11     1983.01      549.01    370.10 o 
   9  13  11      215.22     1086.62    974.83 o 
  11  13  11      680.62     1778.73    636.84 o 
  13  13  11     1137.97     1285.95    871.13 o 
 -24  14  11     1725.41     1576.33    767.42 o 
 -22  14  11      459.33      871.13    684.46 o 
 -20  14  11      359.98      675.61    492.85 o 
 -18  14  11     7949.61     6962.60    640.66 o 
 -16  14  11        5.63     -230.16    336.64 o 
 -14  14  11      677.79     1322.62    284.40 o 
 -12  14  11     4465.99     4026.92    351.32 o 
 -10  14  11     6202.22     8375.17    442.21 o 
  -8  14  11      770.93      641.76    271.67 o 
  -6  14  11     1157.82     1282.16    356.37 o 
  -4  14  11     2948.16     2856.74    292.17 o 
  -2  14  11     1885.56     2029.81    299.03 o 
   0  14  11        3.01       -7.00    317.34 o 
   2  14  11     9131.67    11124.57    602.89 o 
   4  14  11       51.85       37.33    440.08 o 
   6  14  11      801.22      851.84    385.17 o 
   8  14  11       94.12      -63.05    548.66 o 
  10  14  11       20.42      747.42    611.28 o 
  12  14  11        1.12      -41.48    871.13 o 
 -23  15  11      187.65     -124.45    725.94 o 
 -21  15  11     1121.61      622.23    767.42 o 
 -19  15  11     6525.21     7881.63   1244.47 o 
 -17  15  11     4200.96     3239.92    795.85 o 
 -15  15  11      450.87       99.67    380.76 o 
 -13  15  11     7473.95     8817.04    657.09 o 
 -11  15  11     2448.63     3616.24    406.26 o 
  -9  15  11        3.80     -132.96    272.49 o 
  -7  15  11       40.08      324.36    292.87 o 
  -5  15  11     3258.38     4296.29    417.29 o 
  -3  15  11      612.57      340.11    321.88 o 
  -1  15  11     1429.00      696.84    356.83 o 
   1  15  11     2490.14     2957.56    487.98 o 
   3  15  11      634.85      641.88    538.87 o 
   5  15  11     5406.14     6595.28   1109.84 o 
   7  15  11       54.60        5.61    663.72 o 
   9  15  11       56.30      124.17    556.74 o 
  11  15  11        5.33        0.00    829.65 o 
 -20  16  11      625.30      290.38    725.94 o 
 -18  16  11      154.90      414.82    725.94 o 
 -16  16  11     2228.03     1614.38    426.57 o 
 -14  16  11      768.05     1059.65    517.77 o 
 -12  16  11     1188.84     1419.26    434.95 o 
 -10  16  11      273.96     -189.30    360.41 o 
  -8  16  11      348.80      362.54    496.31 o 
  -6  16  11     1251.08     2088.04    354.33 o 
  -4  16  11     2501.83     2548.37    368.23 o 
  -2  16  11     1188.88     1949.37    370.98 o 
   0  16  11     4499.47     5788.78    476.00 o 
   2  16  11       31.32      -11.07    363.19 o 
   4  16  11      172.64     -219.10    570.38 o 
   6  16  11       76.70     -446.35    548.66 o 
   8  16  11     2300.23     2230.74    636.84 o 
  10  16  11       85.92     1306.69    891.87 o 
 -17  17  11       14.95       82.96    850.39 o 
 -15  17  11        5.33      -16.66    419.34 o 
 -13  17  11       27.60     -407.95    407.95 o 
 -11  17  11      953.94      540.57   1006.77 o 
  -9  17  11     1970.40     2622.69    652.63 o 
  -7  17  11      305.41      995.33    796.81 o 
  -5  17  11      385.72      450.51    454.24 o 
  -3  17  11        1.18     -112.60    455.43 o 
  -1  17  11       26.35      -50.49    588.77 o 
   1  17  11      774.68      736.31    525.54 o 
   3  17  11     1047.86     1451.88    829.65 o 
   5  17  11      244.78      841.88    571.42 o 
   7  17  11      764.89      644.95    613.89 o 
 -12  18  11        4.20     -284.67    445.41 o 
 -10  18  11      788.91      615.24    444.46 o 
  -8  18  11      779.11      842.62    413.13 o 
  -6  18  11     3996.00     5002.59    569.74 o 
  -4  18  11      157.25      591.39    569.73 o 
  -2  18  11       12.90     -531.03    533.96 o 
   0  18  11      590.84      383.85    533.96 o 
   2  18  11      208.68      -41.48    829.65 o 
   4  18  11      140.08      352.60    871.13 o 
 -11  19  11      721.60     1908.18    725.94 o 
  -9  19  11       70.41      936.89    588.01 o 
  -7  19  11        7.70     -165.93    840.02 o 
  -5  19  11      908.25      341.60    597.99 o 
  -3  19  11     2362.42     3124.60    684.46 o 
  -1  19  11       67.14      611.86    674.09 o 
   1  19  11       42.75     1576.33    871.13 o 
   3  19  11      921.49      560.01    912.61 o 
 -10  20  11        0.88      808.90    788.16 o 
  -8  20  11     1025.55     2323.01    808.90 o 
  -6  20  11      873.61     2551.16    871.13 o 
  -4  20  11     1910.05     1907.24    643.31 o 
  -2  20  11       60.05      100.08    684.46 o 
   0  20  11      334.75     2074.11    912.61 o 
  -9  21  11       17.25     -767.42    767.42 o 
  -7  21  11      683.21      228.15    788.16 o 
  -5  21  11      435.19     -829.65    829.65 o 
  -3  21  11        3.70       82.96    829.65 o 
  -1  21  11      855.82     2094.85    891.87 o 
  -6  22  11      240.82     1327.43    912.61 o 
  -4  22  11       32.04     -850.39    850.39 o 
 -38   0  12     1000.45     1389.66    850.39 o 
 -36   0  12     9633.84    10951.31   1368.91 o 
 -34   0  12     1259.53     1493.36    725.94 o 
 -32   0  12     2144.79     3090.43    746.68 o 
 -30   0  12     2189.97     2488.38    447.14 o 
 -28   0  12     4453.37     5017.98    483.98 o 
 -26   0  12       39.65      550.18    259.33 o 
 -24   0  12    47320.63    41840.68   1450.58 o 
 -22   0  12       80.97     -158.86    203.34 o 
 -20   0  12    37014.23    38516.01    893.85 o 
 -18   0  12     1179.55      975.49    170.14 o 
 -16   0  12    31460.97    36231.98    724.21 o 
 -14   0  12     1479.88     1393.45    177.73 o 
 -12   0  12    44914.28    48314.59   1049.01 o 
 -10   0  12     5305.02     4981.24    307.41 o 
  -8   0  12   139327.52   129574.51   3196.32 o 
  -6   0  12    62884.12    63852.24   1375.19 o 
  -4   0  12      352.41      459.23    245.13 o 
  -2   0  12     1583.52     1210.80    246.32 o 
   0   0  12    31487.78    36082.02    936.16 o 
   2   0  12     6086.50     6929.25    511.45 o 
   4   0  12    15172.71    14752.45    803.05 o 
   6   0  12     2594.73     3157.24    505.82 o 
   8   0  12      112.83     1176.14    498.00 o 
  10   0  12      801.97      376.30    460.42 o 
  12   0  12      862.02      205.77    552.12 o 
  14   0  12       87.65     -362.39    527.37 o 
  16   0  12      116.85       82.96    829.65 o 
  18   0  12      146.62     -435.56    829.65 o 
 -39   1  12     1348.02     2053.37    891.87 o 
 -37   1  12        1.66     -401.55    548.66 o 
 -35   1  12      136.13      587.76    520.49 o 
 -33   1  12     3122.21     3050.22    542.65 o 
 -31   1  12     5531.07     7661.56    820.91 o 
 -29   1  12     4256.45     4768.10    359.31 o 
 -27   1  12     9747.56    11455.70    425.40 o 
 -25   1  12     8563.36    10264.49    344.19 o 
 -23   1  12     5536.53     5809.26    263.26 o 
 -21   1  12     8225.83     8317.17    322.97 o 
 -19   1  12     3812.97     3446.67    273.17 o 
 -17   1  12    43865.96    42596.61    674.51 o 
 -15   1  12     9422.26    10084.33    315.37 o 
 -13   1  12    38331.40    38239.86    620.94 o 
 -11   1  12     4230.99     4019.56    217.06 o 
  -9   1  12    17549.26    19565.53    420.50 o 
  -7   1  12    11471.57     8915.39    306.59 o 
  -5   1  12    65485.33    62740.55    961.47 o 
  -3   1  12     1284.97     1550.06    175.22 o 
  -1   1  12       25.30      231.43    176.38 o 
   1   1  12     5945.51     5536.19    321.79 o 
   3   1  12     4235.50     5947.36    574.79 o 
   5   1  12    17197.91    20612.66    679.21 o 
   7   1  12     4486.14     3239.30    363.43 o 
   9   1  12        7.92     -334.53    365.23 o 
  11   1  12       49.81     -359.42    359.42 o 
  13   1  12      365.03      415.50    455.24 o 
  15   1  12      136.08      394.35    520.99 o 
  17   1  12        5.66       83.50    564.51 o 
  19   1  12      158.32      165.93    891.87 o 
 -38   2  12      354.76      779.27    613.89 o 
 -36   2  12       55.82      442.95    539.27 o 
 -34   2  12      495.35      693.22    519.26 o 
 -32   2  12     1271.54     1949.56    512.69 o 
 -30   2  12     2578.63     3208.62    328.68 o 
 -28   2  12      694.03      666.03    198.48 o 
 -26   2  12     1755.52     2102.99    227.40 o 
 -24   2  12     1006.38      709.34    154.80 o 
 -22   2  12     2542.20     2315.48    165.00 o 
 -20   2  12       42.79      -37.55    122.82 o 
 -18   2  12     1274.80     1228.86    125.76 o 
 -16   2  12       88.13       14.49     97.85 o 
 -14   2  12    76797.31    75749.49   1021.41 o 
 -12   2  12    19005.16    18792.62    332.53 o 
 -10   2  12     8499.31     7364.57    280.04 o 
  -8   2  12      191.45       10.39    115.58 o 
  -6   2  12     2823.22     2754.61    176.23 o 
  -4   2  12     5039.44     5508.41    274.99 o 
  -2   2  12     7004.50     8228.17    325.35 o 
   0   2  12     2204.02     2439.02    215.91 o 
   2   2  12     2361.47     3367.00    282.91 o 
   4   2  12      855.96      774.25    289.58 o 
   6   2  12      842.69     1232.65    328.22 o 
   8   2  12     4008.36     4672.44    406.33 o 
  10   2  12       29.53     -339.87    339.87 o 
  12   2  12       10.45      305.64    377.30 o 
  14   2  12      220.37      589.84    417.61 o 
  16   2  12      362.34     -165.93    564.51 o 
  18   2  12       16.87      352.60    891.87 o 
  20   2  12       32.72     -539.27    871.13 o 
 -39   3  12      356.38     2468.19    954.09 o 
 -37   3  12     2423.07     2234.12    613.89 o 
 -35   3  12       25.08     -527.37    527.37 o 
 -33   3  12     5983.34     5976.37    634.82 o 
 -31   3  12     6227.94     6035.59    640.82 o 
 -29   3  12      652.69      -21.43    261.74 o 
 -27   3  12     4016.88     4481.97    270.41 o 
 -25   3  12    35693.89    34973.18    735.87 o 
 -23   3  12     6690.16     5754.66    300.77 o 
 -21   3  12     7453.02     6399.71    244.98 o 
 -19   3  12    32994.00    29916.28    481.61 o 
 -17   3  12       70.56      -70.82    100.25 o 
 -15   3  12     1709.66     1376.73     97.98 o 
 -13   3  12    18165.55    18437.57    493.16 o 
 -11   3  12    49636.02    42179.21    675.79 o 
  -9   3  12     5066.59     4822.59    207.04 o 
  -7   3  12      774.14      398.82    131.26 o 
  -5   3  12     8020.65     6217.71    264.09 o 
  -3   3  12     4210.69     4935.31    262.57 o 
  -1   3  12    10243.55    10933.64    550.36 o 
   1   3  12      421.07      532.24    228.86 o 
   3   3  12       15.26     -219.15    219.15 o 
   5   3  12     1013.16      640.00    312.55 o 
   7   3  12     5426.76     6568.81   1143.60 o 
   9   3  12       38.11      308.26    354.04 o 
  11   3  12      832.98      572.44    376.38 o 
  13   3  12       37.63     -281.15    368.32 o 
  15   3  12        0.77      114.75    564.81 o 
  17   3  12      965.82     3297.84    974.83 o 
  19   3  12       13.16      -20.74    891.87 o 
 -38   4  12      434.16     1327.43    829.65 o 
 -36   4  12     1276.79     1404.17    584.45 o 
 -34   4  12      275.94      480.92    542.83 o 
 -32   4  12     1680.20     1669.96    507.68 o 
 -30   4  12     1129.57      892.89    438.55 o 
 -28   4  12      748.19      951.15    224.27 o 
 -26   4  12      129.43      127.32    225.71 o 
 -24   4  12     8006.62     7570.84    507.07 o 
 -22   4  12       48.01      -36.41    145.72 o 
 -20   4  12    14960.10    14102.33    289.50 o 
 -18   4  12      761.61      800.09    109.74 o 
 -16   4  12      354.79      402.00    224.80 o 
 -14   4  12     3338.92     3019.30    328.89 o 
 -12   4  12     3228.31     2862.53    213.95 o 
 -10   4  12     1334.00     1263.60    103.69 o 
  -8   4  12     1364.46     1143.77    129.12 o 
  -6   4  12     4784.08     4572.65    241.05 o 
  -4   4  12    11546.56    11760.75    390.72 o 
  -2   4  12     1212.24      744.53    183.99 o 
   0   4  12    34846.85    35920.07    733.57 o 
   2   4  12      477.58      646.09    232.93 o 
   4   4  12     3534.47     3622.67    362.75 o 
   6   4  12        8.56     -323.20    341.28 o 
   8   4  12      709.18      438.33    354.87 o 
  10   4  12      107.19      536.70    380.20 o 
  12   4  12       70.63      903.32    403.33 o 
  14   4  12       15.06       12.42    625.69 o 
  16   4  12      171.65     -560.01    871.13 o 
  18   4  12      278.12      456.30    912.61 o 
  20   4  12        1.14     2074.11   1016.32 o 
 -37   5  12      361.30      829.65    808.90 o 
 -35   5  12        9.80      176.75    504.55 o 
 -33   5  12     2556.23     2486.46    622.23 o 
 -31   5  12      265.20      -63.23    570.38 o 
 -29   5  12     5404.34     5410.30    718.49 o 
 -27   5  12      919.96      944.82    219.15 o 
 -25   5  12      142.14      209.23    167.23 o 
 -23   5  12    24169.32    24247.14    477.09 o 
 -21   5  12     1727.14     1680.58    144.05 o 
 -19   5  12     1775.56     1430.22    164.57 o 
 -17   5  12       43.38     -170.36    170.36 o 
 -15   5  12     1980.02     2355.02    202.95 o 
 -13   5  12     1622.62     1346.84    176.24 o 
 -11   5  12     2131.76     1518.29    227.52 o 
  -9   5  12     8922.99     9415.43    251.73 o 
  -7   5  12     1283.70     1442.36    144.44 o 
  -5   5  12     8536.30     8245.45    301.64 o 
  -3   5  12     3209.18     2511.39    234.20 o 
  -1   5  12     4216.57     4061.15    281.75 o 
   1   5  12      771.67      274.29    224.52 o 
   3   5  12     9349.52    10140.42    457.34 o 
   5   5  12     5128.37     3355.91    362.28 o 
   7   5  12     1843.64     2153.30    361.86 o 
   9   5  12     1398.78     1812.44    367.61 o 
  11   5  12      712.98      572.28    390.19 o 
  13   5  12       44.19      104.47    414.93 o 
  15   5  12      552.12     1255.29    672.73 o 
  17   5  12        1.90      560.01    933.35 o 
  19   5  12      271.71     1887.44   1016.32 o 
 -34   6  12     1105.24     2828.18    578.06 o 
 -32   6  12       98.92      -87.84    488.38 o 
 -30   6  12    16727.95    20294.32   2032.63 o 
 -28   6  12      931.04     1091.15    280.26 o 
 -26   6  12     6431.87     7318.14    355.32 o 
 -24   6  12      237.45       79.49    163.87 o 
 -22   6  12      503.22      513.42    151.37 o 
 -20   6  12     2563.59     2049.02    138.93 o 
 -18   6  12     3399.28     3452.81    166.36 o 
 -16   6  12     3889.59     3590.60    371.03 o 
 -14   6  12    54761.91    55215.61    963.94 o 
 -12   6  12     2949.90     3123.43    276.86 o 
 -10   6  12    20628.21    20625.78    581.36 o 
  -8   6  12      138.17      -22.19    122.13 o 
  -6   6  12     2381.36     2688.32    189.19 o 
  -4   6  12    11005.95    10431.96    333.96 o 
  -2   6  12    44724.99    42285.91    804.10 o 
   0   6  12     7250.72     6211.14    356.16 o 
   2   6  12    10641.25    10483.83    442.69 o 
   4   6  12    13802.00    11758.35    562.92 o 
   6   6  12      965.66     1054.28    339.87 o 
   8   6  12      704.24     1820.04    374.56 o 
  10   6  12     1668.30     1443.55    391.54 o 
  12   6  12       26.57        1.03    391.54 o 
  14   6  12     1151.29     1694.62    664.30 o 
  16   6  12       55.88      871.13    933.35 o 
  18   6  12       26.94      560.01    954.09 o 
 -35   7  12       93.57     -663.72    933.35 o 
 -33   7  12     7738.20     8564.46   1275.58 o 
 -31   7  12      407.93      407.48    468.41 o 
 -29   7  12     3396.70     4407.40    871.13 o 
 -27   7  12      620.13      776.07    356.08 o 
 -25   7  12     2776.00     2685.81    239.02 o 
 -23   7  12     5920.04     5899.50    270.35 o 
 -21   7  12       29.52       41.44    221.08 o 
 -19   7  12     3103.11     2420.43    186.57 o 
 -17   7  12     4119.70     4084.42    260.83 o 
 -15   7  12    13040.74    11064.37    382.92 o 
 -13   7  12      144.34      194.82    195.59 o 
 -11   7  12    35954.12    34139.79    789.41 o 
  -9   7  12     3881.41     4036.16    207.16 o 
  -7   7  12     2277.92     2226.44    159.47 o 
  -5   7  12      573.37      515.87    169.80 o 
  -3   7  12     6484.11     5668.38    387.25 o 
  -1   7  12     3322.03     4681.80    318.06 o 
   1   7  12    10734.70    12009.90    459.07 o 
   3   7  12      855.35      601.61    299.45 o 
   5   7  12     1761.03     1956.52    601.74 o 
   7   7  12      826.58     1062.28    361.86 o 
   9   7  12        9.47     -179.95    346.91 o 
  11   7  12     2168.81     2224.81    415.19 o 
  13   7  12       26.90      600.72    590.59 o 
  15   7  12      253.55     1223.73    933.35 o 
  17   7  12      415.64      663.72    995.57 o 
 -34   8  12       27.44     -435.56    891.87 o 
 -32   8  12       83.19      -41.48    871.13 o 
 -30   8  12      180.01      314.95    528.90 o 
 -28   8  12      103.61     -347.05    347.05 o 
 -26   8  12     2251.13     2772.51    359.26 o 
 -24   8  12     1994.37     2118.77    213.32 o 
 -22   8  12        1.92     -144.24    144.24 o 
 -20   8  12    10386.74    10225.10    295.17 o 
 -18   8  12     8348.09     8529.65    262.97 o 
 -16   8  12    10508.37    10548.48    560.29 o 
 -14   8  12     1193.62      772.69    289.15 o 
 -12   8  12      305.61      458.71    289.21 o 
 -10   8  12      110.85      215.07    140.27 o 
  -8   8  12    13337.20    12842.71    327.74 o 
  -6   8  12     5932.21     5565.60    288.75 o 
  -4   8  12    18431.24    18538.88    468.32 o 
  -2   8  12      901.27      328.36    126.47 o 
   0   8  12       61.43     -208.68    208.68 o 
   2   8  12     2666.83     2291.57    278.61 o 
   4   8  12     1714.88     1015.22    327.65 o 
   6   8  12      114.11     -331.16    331.16 o 
   8   8  12      310.54       32.68    370.93 o 
  10   8  12      777.31       19.23    393.80 o 
  12   8  12      682.08     -117.98    494.87 o 
  14   8  12      340.54      635.68    850.39 o 
  16   8  12      519.70      954.09   1016.32 o 
 -33   9  12      403.64      414.82    871.13 o 
 -31   9  12     5977.91     7819.40   1410.40 o 
 -29   9  12      171.19      324.48    428.01 o 
 -27   9  12     7684.88     7295.72    646.53 o 
 -25   9  12    17850.19    16416.90    683.94 o 
 -23   9  12      526.22      565.31    203.79 o 
 -21   9  12      610.17      595.64    173.59 o 
 -19   9  12    25770.96    24444.04    511.66 o 
 -17   9  12    38302.84    38165.95    797.45 o 
 -15   9  12      396.61      -40.24    280.50 o 
 -13   9  12    11771.09    10495.77    474.75 o 
 -11   9  12     2970.83     2526.22    223.58 o 
  -9   9  12     5765.48     4580.15    437.08 o 
  -7   9  12      150.56      445.79    162.32 o 
  -5   9  12     1786.99     2039.42    206.03 o 
  -3   9  12       10.96       65.46    198.17 o 
  -1   9  12      315.99       77.12    225.44 o 
   1   9  12     2961.90     3300.51    309.31 o 
   3   9  12     1144.17     1109.60    316.98 o 
   5   9  12     6948.28     6731.52    640.36 o 
   7   9  12       84.41      513.89    371.22 o 
   9   9  12      674.21     1136.35    378.26 o 
  11   9  12     5108.44     3534.08    513.05 o 
  13   9  12      418.60     -252.19    644.81 o 
  15   9  12       17.60     1078.54    974.83 o 
 -32  10  12      134.64      124.45    912.61 o 
 -30  10  12      375.74     -311.12    808.90 o 
 -28  10  12       15.45     -207.41    767.42 o 
 -26  10  12       72.49      385.17    343.12 o 
 -24  10  12     2067.91     2691.73    531.78 o 
 -22  10  12     2268.48     2059.11    247.85 o 
 -20  10  12    12802.12    12076.51    480.68 o 
 -18  10  12     2738.59     2321.09    196.10 o 
 -16  10  12     4295.02     4254.12    211.78 o 
 -14  10  12     1161.62     2006.84    159.20 o 
 -12  10  12      159.41      459.40    136.88 o 
 -10  10  12     1995.02     1938.03    194.18 o 
  -8  10  12      602.97      209.28    215.89 o 
  -6  10  12     5534.93     6334.36    333.93 o 
  -4  10  12     1002.76      981.69    208.50 o 
  -2  10  12     9159.41     7931.86    480.62 o 
   0  10  12       90.24      -52.09    239.50 o 
   2  10  12      359.46      139.04    322.72 o 
   4  10  12     2033.78     1912.43    363.11 o 
   6  10  12      408.68     1239.96    382.93 o 
   8  10  12       47.19       85.07    354.17 o 
  10  10  12      524.60      879.21    491.88 o 
  12  10  12        3.44      397.62    600.78 o 
  14  10  12      221.20      912.61    974.83 o 
 -29  11  12     1054.73     1016.32    871.13 o 
 -27  11  12      150.96      228.15    663.72 o 
 -25  11  12     2781.78     3079.36    628.60 o 
 -23  11  12     1844.60     1135.98    328.67 o 
 -21  11  12      887.30      720.43    232.40 o 
 -19  11  12     7805.43     8522.42    399.70 o 
 -17  11  12     6189.38     6793.03    341.16 o 
 -15  11  12     1822.10     2030.07    223.68 o 
 -13  11  12       97.26      171.63    174.69 o 
 -11  11  12       66.90     1232.67    221.43 o 
  -9  11  12     3998.87     4375.85    280.99 o 
  -7  11  12     5546.94     6825.10    354.24 o 
  -5  11  12     4435.27     4696.31    284.30 o 
  -3  11  12    18126.49    17763.40    689.51 o 
  -1  11  12     2310.41     1913.88    260.31 o 
   1  11  12      220.28      -59.31    307.57 o 
   3  11  12      844.16      626.10    334.28 o 
   5  11  12     2043.19     3939.10   1199.99 o 
   7  11  12      354.10      313.56    383.77 o 
   9  11  12     3882.58     5296.16    739.89 o 
  11  11  12      337.48      246.48    630.13 o 
  13  11  12     1972.12     2046.18    718.19 o 
 -28  12  12      243.49      705.20    829.65 o 
 -26  12  12     1284.99      891.87    829.65 o 
 -24  12  12     1078.16      384.65    557.68 o 
 -22  12  12       43.73     -510.81    510.81 o 
 -20  12  12     3860.51     4627.94    370.43 o 
 -18  12  12       21.22      165.54    207.69 o 
 -16  12  12     1592.79     1329.28    233.51 o 
 -14  12  12     1681.11     1609.75    179.55 o 
 -12  12  12     4417.28     6168.54    398.86 o 
 -10  12  12      103.29      365.24    190.62 o 
  -8  12  12    12888.24    12147.04    444.59 o 
  -6  12  12       34.50       86.38    212.03 o 
  -4  12  12     2976.34     1973.85    255.60 o 
  -2  12  12      446.72      128.15    277.56 o 
   0  12  12     9500.83     9128.89    457.84 o 
   2  12  12       65.70      -66.72    325.83 o 
   4  12  12      748.91     1038.48    354.19 o 
   6  12  12      145.03      167.90    367.68 o 
   8  12  12       14.78     -456.24    456.24 o 
  10  12  12     2132.28     3119.83   1275.58 o 
  12  12  12      326.59     1481.00    688.84 o 
 -27  13  12      170.93     -145.19    871.13 o 
 -25  13  12     1881.69      829.65    705.20 o 
 -23  13  12      661.76      114.08    527.98 o 
 -21  13  12      363.88     1120.87    523.22 o 
 -19  13  12     1734.81     2572.97    374.70 o 
 -17  13  12     3926.55     5123.05    689.31 o 
 -15  13  12     1618.42     2772.11    511.62 o 
 -13  13  12     1839.05     1762.59    241.89 o 
 -11  13  12     4328.30     4320.89    598.74 o 
  -9  13  12      355.18       36.62    245.15 o 
  -7  13  12       43.15      -80.74    220.03 o 
  -5  13  12    17722.53    18287.74    549.19 o 
  -3  13  12      973.81      827.89    211.06 o 
  -1  13  12       91.61     -146.66    250.69 o 
   1  13  12     3806.33     3441.00    526.90 o 
   3  13  12       90.72      340.16    358.79 o 
   5  13  12      181.12      203.12    364.63 o 
   7  13  12     1061.57      974.83    527.98 o 
   9  13  12      162.97      425.19    556.74 o 
  11  13  12       19.35      214.40    798.53 o 
 -24  14  12      492.12     1908.18    850.39 o 
 -22  14  12      348.42       49.46    566.92 o 
 -20  14  12       66.69      911.23    542.83 o 
 -18  14  12      693.26      804.21    707.76 o 
 -16  14  12      740.50      904.45    564.13 o 
 -14  14  12     3774.88     3405.84    436.11 o 
 -12  14  12      863.85     1255.28    347.05 o 
 -10  14  12     8748.34     9496.33    550.85 o 
  -8  14  12        7.24       -0.80    267.64 o 
  -6  14  12     1951.10     1327.09    309.07 o 
  -4  14  12       49.55       76.74    294.20 o 
  -2  14  12      754.80     1441.22    329.80 o 
   0  14  12      183.44      296.34    342.49 o 
   2  14  12     1034.22      678.81    340.57 o 
   4  14  12      150.46     -343.19    343.19 o 
   6  14  12       36.86      661.83   1161.50 o 
   8  14  12      159.47      414.82    871.13 o 
  10  14  12      452.79     2085.28    664.30 o 
 -23  15  12     1462.53     2426.71    912.61 o 
 -21  15  12      517.81     1233.30    566.92 o 
 -19  15  12     4262.06     3488.85    684.46 o 
 -17  15  12     1191.52      749.94    412.53 o 
 -15  15  12       42.89     1103.46    414.28 o 
 -13  15  12        5.64      158.88    392.63 o 
 -11  15  12     6642.67     8723.03    742.84 o 
  -9  15  12      118.22      140.28    420.20 o 
  -7  15  12      299.19      719.96    412.02 o 
  -5  15  12       32.14      -74.75    344.28 o 
  -3  15  12     1252.15      573.85    327.46 o 
  -1  15  12     1699.60     1767.50    370.70 o 
   1  15  12      824.29     1092.93    352.38 o 
   3  15  12      190.95     -210.86    361.13 o 
   5  15  12       97.61      324.26    539.27 o 
   7  15  12       95.55      220.71    571.42 o 
   9  15  12      372.53     1680.03    871.13 o 
 -20  16  12      323.49      456.30    808.90 o 
 -18  16  12     1319.96     2403.08    612.90 o 
 -16  16  12     1315.57     1351.62    427.37 o 
 -14  16  12     1752.53     2239.17    446.34 o 
 -12  16  12       98.60     -323.98    710.72 o 
 -10  16  12      469.16      760.66    392.43 o 
  -8  16  12     1992.79     2012.40    469.45 o 
  -6  16  12      614.78      537.29    556.85 o 
  -4  16  12     1053.80     1839.66    465.87 o 
  -2  16  12       18.54       42.13    453.78 o 
   0  16  12     1275.91     1564.80    574.15 o 
   2  16  12       94.71      -37.45    525.54 o 
   4  16  12     1102.10      352.60    829.65 o 
   6  16  12      103.12     -199.66    642.97 o 
 -17  17  12     1609.76     2033.95    954.09 o 
 -15  17  12     4298.53     4817.61    509.16 o 
 -13  17  12     1012.01     1220.65    451.00 o 
 -11  17  12       16.56     -432.79    455.30 o 
  -9  17  12      114.11      279.02    388.90 o 
  -7  17  12      509.83      836.13    469.68 o 
  -5  17  12      107.77     -142.75    481.47 o 
  -3  17  12      111.43      338.02    695.65 o 
  -1  17  12      237.53      471.27    578.06 o 
   1  17  12      642.96      767.95    579.18 o 
   3  17  12      849.62        0.00    871.13 o 
   5  17  12      279.27       62.22    850.39 o 
 -14  18  12     3225.12     4198.29    933.35 o 
 -12  18  12       31.65      267.24    551.95 o 
 -10  18  12      353.00      892.93    558.01 o 
  -8  18  12     1304.99     1758.12    829.64 o 
  -6  18  12      401.18      972.53    583.06 o 
  -4  18  12       55.94       76.41    555.00 o 
  -2  18  12     2665.17     3876.73    674.17 o 
   0  18  12       31.28     -580.75    819.27 o 
   2  18  12     2328.78     3712.66    974.83 o 
 -11  19  12      441.83     1621.12   1234.10 o 
  -9  19  12      841.62     1373.98    622.50 o 
  -7  19  12       64.64      209.49    642.97 o 
  -5  19  12       18.71      569.51    871.13 o 
  -3  19  12      849.81      528.27    602.18 o 
  -1  19  12        1.18       46.86    592.76 o 
   1  19  12     2553.88     2675.60    974.83 o 
 -10  20  12      728.21     1845.96    850.39 o 
  -8  20  12     1774.05     2454.99    667.03 o 
  -6  20  12      407.91      443.52    612.43 o 
  -4  20  12      634.32     2339.78    643.31 o 
  -2  20  12       17.76     -228.15    871.13 o 
  -9  21  12       50.09     -580.75    788.16 o 
  -7  21  12       11.45     -829.65    829.65 o 
  -5  21  12      209.73     -871.13    871.13 o 
  -3  21  12       82.13       20.74    912.61 o 
  -8  22  12      139.04     -394.08    891.87 o 
  -6  22  12       44.09      311.12    891.87 o 
 -39   1  13      307.44     -224.16    569.73 o 
 -37   1  13      391.70      171.93    560.01 o 
 -35   1  13    10436.65    10023.97    888.88 o 
 -33   1  13     5801.44     6110.07    667.03 o 
 -31   1  13       92.96     -278.56    278.56 o 
 -29   1  13     7505.50     8990.55    494.05 o 
 -27   1  13    22552.24    23976.16    653.29 o 
 -25   1  13      176.92      508.20    173.46 o 
 -23   1  13     1459.29     1321.88    180.77 o 
 -21   1  13    13850.42    13634.73    369.48 o 
 -19   1  13     1816.47     2072.40    166.25 o 
 -17   1  13     8673.29     8759.39    329.70 o 
 -15   1  13    15578.79    12473.44    348.19 o 
 -13   1  13     5119.38     4818.23    363.91 o 
 -11   1  13     1756.91     1892.87    155.72 o 
  -9   1  13      262.78      182.70    129.06 o 
  -7   1  13     5309.60     4815.25    278.28 o 
  -5   1  13    35487.84    34766.41    609.06 o 
  -3   1  13      210.28       45.06    170.10 o 
  -1   1  13     3459.51     3403.77    241.65 o 
   1   1  13     5215.30     5953.71    404.72 o 
   3   1  13     8522.93     9205.59    527.50 o 
   5   1  13     1188.43     1223.84    338.29 o 
   7   1  13     1726.71      872.06    346.42 o 
   9   1  13      170.28      123.52    357.43 o 
  11   1  13      107.54      -29.29    385.37 o 
  13   1  13       50.64      407.79    418.48 o 
  15   1  13       50.21     -228.15    586.65 o 
  17   1  13        1.23        2.75    607.46 o 
 -40   2  13      570.67      871.13    871.13 o 
 -38   2  13     1369.02     1823.72   1078.54 o 
 -36   2  13      151.01      337.49    510.81 o 
 -34   2  13      316.45     1028.58    519.26 o 
 -32   2  13        8.34      132.65    308.35 o 
 -30   2  13    12924.15    12009.67    560.06 o 
 -28   2  13      367.63      292.38    219.98 o 
 -26   2  13       38.05      -40.62    193.31 o 
 -24   2  13       61.71      454.06    179.67 o 
 -22   2  13    27730.64    26256.05    491.92 o 
 -20   2  13       33.12     -131.57    131.57 o 
 -18   2  13    83740.39    85431.66   1247.24 o 
 -16   2  13    11676.48    10595.92    262.84 o 
 -14   2  13    12354.17    10354.96    356.34 o 
 -12   2  13     8309.67     8194.13    246.41 o 
 -10   2  13   103390.45   104855.69   1508.72 o 
  -8   2  13     2890.65     2685.20    180.78 o 
  -6   2  13    27208.88    29208.14    602.83 o 
  -4   2  13      179.25      287.48    171.17 o 
  -2   2  13     7984.75     8113.98    340.40 o 
   0   2  13    10095.03    10861.39    414.11 o 
   2   2  13     3042.31     2860.30    322.83 o 
   4   2  13     1513.00      951.72    314.24 o 
   6   2  13       86.93      369.48    312.42 o 
   8   2  13       24.89      589.55    367.61 o 
  10   2  13       82.25      166.16    416.06 o 
  12   2  13       66.40      209.41    396.73 o 
  14   2  13       28.61      488.23    486.28 o 
  16   2  13        4.31      -31.63    586.10 o 
  18   2  13       52.33     1493.36    871.13 o 
 -37   3  13       16.68      -39.80    542.05 o 
 -35   3  13      598.18     1232.82    531.56 o 
 -33   3  13     2329.96     2989.57    525.54 o 
 -31   3  13      483.56      615.14    285.46 o 
 -29   3  13     1632.63     1417.65    238.48 o 
 -27   3  13       47.04      265.51    173.03 o 
 -25   3  13     4811.08     4908.25    277.38 o 
 -23   3  13     1195.55     1223.57    148.26 o 
 -21   3  13    29794.31    29156.05    489.39 o 
 -19   3  13    14034.06    13580.29    299.34 o 
 -17   3  13      194.77      165.77    100.54 o 
 -15   3  13    42389.98    39463.90    815.69 o 
 -13   3  13    49236.10    48049.90    736.44 o 
 -11   3  13      872.67      732.04    110.70 o 
  -9   3  13    54994.69    52351.98    819.50 o 
  -7   3  13     6793.40     6611.45    270.76 o 
  -5   3  13      103.88      120.71    148.97 o 
  -3   3  13     7770.68     7759.56    361.75 o 
  -1   3  13      929.89      405.92    194.50 o 
   1   3  13       55.14      557.86    232.39 o 
   3   3  13     1877.96     2332.29    315.66 o 
   5   3  13      234.28      141.16    350.27 o 
   7   3  13     2626.06     1965.51    371.90 o 
   9   3  13      772.76      322.16    366.73 o 
  11   3  13        0.36     -166.74    387.55 o 
  13   3  13        2.91     -404.44    404.44 o 
  15   3  13      170.56      320.86    607.46 o 
  17   3  13        1.81      954.09    891.87 o 
  19   3  13      108.00      767.42   1037.06 o 
 -36   4  13      100.17      214.95   1306.69 o 
 -34   4  13      449.05      503.71    507.68 o 
 -32   4  13     2724.11     4506.52   1005.94 o 
 -30   4  13      774.64      750.08    278.10 o 
 -28   4  13    24703.96    22910.89    563.71 o 
 -26   4  13     1021.97     1147.29    196.74 o 
 -24   4  13    64649.95    59194.77   1018.65 o 
 -22   4  13     1496.04     1201.62    138.47 o 
 -20   4  13    15128.15    13832.78    306.49 o 
 -18   4  13     3254.05     3225.33    194.79 o 
 -16   4  13   109890.90   110546.20   1974.93 o 
 -14   4  13     6397.36     5619.31    387.71 o 
 -12   4  13    96010.42    95581.04   1739.10 o 
 -10   4  13     9394.36     9096.47    274.96 o 
  -8   4  13    50150.62    53985.90    843.98 o 
  -6   4  13    13624.05    12418.38    350.37 o 
  -4   4  13    27162.31    24355.18    574.05 o 
  -2   4  13     2248.32     1881.69    267.45 o 
   0   4  13     8483.49     9394.51    474.85 o 
   2   4  13     2359.10     1446.62    265.26 o 
   4   4  13      467.25     -305.52    305.52 o 
   6   4  13     1579.59     1739.71    347.08 o 
   8   4  13      182.30      306.32    544.86 o 
  10   4  13      495.95      673.13    411.75 o 
  12   4  13      839.64     1429.13    520.91 o 
  14   4  13      228.11      919.82    523.82 o 
  16   4  13       73.77     1534.84    954.09 o 
  18   4  13      116.21      165.93    974.83 o 
 -37   5  13       36.31       82.96    891.87 o 
 -35   5  13     9213.41    12856.90   1068.17 o 
 -33   5  13     2779.53     2574.06    523.22 o 
 -31   5  13      825.93      -28.28    372.41 o 
 -29   5  13     1994.47     1759.26    282.29 o 
 -27   5  13     1592.67     1806.95    227.23 o 
 -25   5  13     9113.89     7829.74    405.04 o 
 -23   5  13     3398.29     2970.06    322.50 o 
 -21   5  13    36173.83    35103.88    558.38 o 
 -19   5  13     1681.99     2147.91    250.05 o 
 -17   5  13     7635.65     6898.56    345.21 o 
 -15   5  13    10415.97    11065.35    435.18 o 
 -13   5  13     2293.66     2607.04    351.43 o 
 -11   5  13    10054.68     9199.63    414.93 o 
  -9   5  13     8837.78     8824.38    383.25 o 
  -7   5  13      898.47      879.99    160.78 o 
  -5   5  13     2878.42     2648.70    212.07 o 
  -3   5  13     7423.16     6580.57    533.43 o 
  -1   5  13       35.43     -213.03    213.03 o 
   1   5  13     6920.04     5684.22    375.80 o 
   3   5  13     4056.61     3873.71    378.42 o 
   5   5  13      991.54      664.72    354.17 o 
   7   5  13      325.23     -253.42    339.32 o 
   9   5  13     2715.37     2570.69    410.04 o 
  11   5  13      631.56      740.71    417.60 o 
  13   5  13      236.54      618.54    505.68 o 
  15   5  13       15.47     -145.19    912.61 o 
  17   5  13        0.94     -642.97    954.09 o 
  19   5  13       24.88     -497.79   1016.32 o 
 -36   6  13      420.18      394.08    912.61 o 
 -34   6  13      199.34     -325.34    860.76 o 
 -32   6  13     1118.43     1046.48    478.01 o 
 -30   6  13      428.37      536.03    378.15 o 
 -28   6  13      500.57      509.52    257.22 o 
 -26   6  13    28838.63    26679.13    590.03 o 
 -24   6  13     4110.38     3735.03    237.46 o 
 -22   6  13     7590.20     7028.13    286.00 o 
 -20   6  13     3854.79     3729.34    209.03 o 
 -18   6  13    15149.60    13680.13    427.33 o 
 -16   6  13      341.34      316.15    257.46 o 
 -14   6  13      156.18       45.81    202.67 o 
 -12   6  13       57.61      228.67    341.28 o 
 -10   6  13     5247.22     4846.60    178.82 o 
  -8   6  13       63.20       32.35    131.41 o 
  -6   6  13    85775.00    88930.42   1335.01 o 
  -4   6  13        5.97     -173.11    191.54 o 
  -2   6  13      246.96      182.95    209.71 o 
   0   6  13       24.17     -145.18    226.45 o 
   2   6  13     7586.79     7626.48    436.45 o 
   4   6  13     3784.42     3014.97    385.08 o 
   6   6  13      107.74     -316.58    316.58 o 
   8   6  13      176.52      157.54    479.00 o 
  10   6  13      960.64     1347.76    387.96 o 
  12   6  13     1217.08      626.55    475.22 o 
  14   6  13      118.43      829.65    954.09 o 
  16   6  13        0.08     -414.82    974.83 o 
  18   6  13        4.89     1410.40   1078.54 o 
 -35   7  13     1901.64     3360.06    995.57 o 
 -33   7  13     4100.36     3899.33    850.39 o 
 -31   7  13     4433.20     4777.39    563.01 o 
 -29   7  13     4737.83     4037.30    427.58 o 
 -27   7  13     2263.27     2630.20    273.32 o 
 -25   7  13       62.91      -88.57    176.69 o 
 -23   7  13      275.23      347.81    150.54 o 
 -21   7  13    20241.35    19220.80    622.86 o 
 -19   7  13      151.42      120.97    212.88 o 
 -17   7  13       53.80     -275.58    275.58 o 
 -15   7  13     5992.89     5479.45    376.72 o 
 -13   7  13     4298.04     3858.74    325.52 o 
 -11   7  13    13062.94    12239.80    571.80 o 
  -9   7  13     5176.51     5259.03    226.50 o 
  -7   7  13     2188.50     2023.85    256.31 o 
  -5   7  13     4572.86     3292.33    268.00 o 
  -3   7  13     1761.45     1238.58    270.21 o 
  -1   7  13     1295.84     1460.36    244.17 o 
   1   7  13     5932.49     5097.05    360.27 o 
   3   7  13     5937.79     5177.63    437.71 o 
   5   7  13     6432.12     8578.11    793.34 o 
   7   7  13      557.92     1000.47    376.38 o 
   9   7  13      247.76      193.26    385.68 o 
  11   7  13     1167.94     1321.81    420.61 o 
  13   7  13     1073.19     1042.84    829.65 o 
  15   7  13      550.79     1659.29   1016.32 o 
  17   7  13      325.85      808.90   1057.80 o 
 -34   8  13       40.50     -539.27    871.13 o 
 -32   8  13     1664.45      954.09    808.90 o 
 -30   8  13      758.05     1866.70    808.90 o 
 -28   8  13     1266.89     1091.34    349.44 o 
 -26   8  13     2742.05     2819.07    275.42 o 
 -24   8  13    11356.89    10919.47    511.93 o 
 -22   8  13     4691.17     3876.44    267.45 o 
 -20   8  13     3345.71     3027.06    187.21 o 
 -18   8  13      106.66      -61.86    220.49 o 
 -16   8  13    35373.71    33942.28    990.10 o 
 -14   8  13       48.18     -199.10    278.42 o 
 -12   8  13     5360.20     4749.19    464.55 o 
 -10   8  13      426.77       75.45    139.72 o 
  -8   8  13       85.79      290.77    201.23 o 
  -6   8  13     3044.74     3052.04    310.81 o 
  -4   8  13    10907.21    10127.58    388.71 o 
  -2   8  13      985.00      602.71    199.48 o 
   0   8  13        1.46     -220.56    240.87 o 
   2   8  13     2004.61     2213.15    354.42 o 
   4   8  13     2515.24     2991.43    378.19 o 
   6   8  13     1160.56     1386.50    410.14 o 
   8   8  13     1405.05     1412.69    413.54 o 
  10   8  13      207.57      572.83    432.46 o 
  12   8  13       13.88     -143.21    613.89 o 
  14   8  13      695.45     1348.17   1016.32 o 
  16   8  13      123.71      622.23   1037.06 o 
 -33   9  13      559.41      248.89    788.16 o 
 -31   9  13     2464.10     3795.63    829.65 o 
 -29   9  13     1095.19      444.99    557.68 o 
 -27   9  13     1187.88     1068.42    339.83 o 
 -25   9  13      596.93      534.76    228.15 o 
 -23   9  13     7459.31     5983.33    373.06 o 
 -21   9  13    18179.78    17731.01    539.54 o 
 -19   9  13     7478.89     7464.24    517.07 o 
 -17   9  13        3.88     -292.67    292.67 o 
 -15   9  13     1615.95     1499.46    315.89 o 
 -13   9  13     2843.17     2526.02    345.62 o 
 -11   9  13    11555.89    13215.34    422.79 o 
  -9   9  13     8371.00     7691.97    390.23 o 
  -7   9  13     1016.83      781.49    176.13 o 
  -5   9  13       10.45      -53.40    330.98 o 
  -3   9  13     1801.84     1541.01    235.57 o 
  -1   9  13     7933.24     7458.16    423.60 o 
   1   9  13     7655.62     5471.05    471.28 o 
   3   9  13        9.44      238.27    328.67 o 
   5   9  13      116.21      326.77    359.87 o 
   7   9  13       12.39     -367.34    367.34 o 
   9   9  13        2.05     -283.25    379.53 o 
  11   9  13        8.12      742.39    637.85 o 
  13   9  13        7.31     1305.84    711.20 o 
 -32  10  13      151.00      207.41    829.65 o 
 -30  10  13     4418.96     7010.50   1182.24 o 
 -28  10  13      112.93      798.53    542.99 o 
 -26  10  13      187.71      209.65    542.05 o 
 -24  10  13      496.53      514.74    233.85 o 
 -22  10  13    82506.36    81114.46   1519.90 o 
 -20  10  13      854.31      821.71    248.48 o 
 -18  10  13    39164.52    40331.49   1080.30 o 
 -16  10  13     1251.02     1393.29    329.67 o 
 -14  10  13     5683.37     5714.64    469.23 o 
 -12  10  13       35.79      184.81    128.85 o 
 -10  10  13    95408.71    92676.54   1514.43 o 
  -8  10  13     1379.05     1386.84    204.23 o 
  -6  10  13    15538.51    15766.75    533.40 o 
  -4  10  13      312.37     -196.70    206.17 o 
  -2  10  13     2287.03     2206.81    343.67 o 
   0  10  13     6427.89     6895.49    438.77 o 
   2  10  13     3473.78     3375.43    384.06 o 
   4  10  13     1580.17     1634.87    437.08 o 
   6  10  13       75.59      208.60    544.86 o 
   8  10  13      931.12     1316.94    415.22 o 
  10  10  13     1209.91     2144.54    630.13 o 
  12  10  13      531.88     1628.18   1005.94 o 
 -31  11  13      147.43      767.42    912.61 o 
 -29  11  13     2215.56     2405.97    850.39 o 
 -27  11  13     1062.46     1203.52    564.51 o 
 -25  11  13      503.46      912.61   1026.69 o 
 -23  11  13      449.16      835.30    478.01 o 
 -21  11  13      682.87     1029.73    242.60 o 
 -19  11  13     2587.99     2591.97    373.68 o 
 -17  11  13     2327.91     2714.82    388.43 o 
 -15  11  13    16480.81    16103.54    719.45 o 
 -13  11  13     7855.16     8049.92    280.80 o 
 -11  11  13     7177.77     7443.26    433.77 o 
  -9  11  13     8922.90    10054.36    421.59 o 
  -7  11  13     4118.03     3589.53    394.48 o 
  -5  11  13       86.34      317.86    208.72 o 
  -3  11  13      159.16     -205.35    223.83 o 
  -1  11  13       15.82     -217.00    244.53 o 
   1  11  13       42.87        0.96    329.12 o 
   3  11  13     4604.41     5993.67    496.50 o 
   5  11  13      270.93      561.39    362.95 o 
   7  11  13        1.20       51.52    400.69 o 
   9  11  13      962.03     1457.18    626.05 o 
  11  11  13       19.50      902.24    659.98 o 
 -28  12  13       40.77      -62.22    725.94 o 
 -26  12  13     2591.24     3087.67    590.59 o 
 -24  12  13     5736.13     5635.91    715.57 o 
 -22  12  13      479.97      491.09    468.41 o 
 -20  12  13     1779.40     1979.08    357.23 o 
 -18  12  13     1772.33     1931.50    381.43 o 
 -16  12  13     1155.92     1415.29    368.07 o 
 -14  12  13     2065.11     2092.45    244.79 o 
 -12  12  13    15288.95    16759.71    542.69 o 
 -10  12  13      629.30      382.90    419.36 o 
  -8  12  13      273.17     -111.44    239.82 o 
  -6  12  13      298.44       70.99    225.18 o 
  -4  12  13     8420.56     7978.78    522.02 o 
  -2  12  13     1478.54     2037.70    324.77 o 
   0  12  13     1170.66     1592.42    419.12 o 
   2  12  13        9.66      402.85    338.92 o 
   4  12  13       25.23     -230.75    351.53 o 
   6  12  13      620.16     1144.62    405.21 o 
   8  12  13        2.25     -186.67   1400.03 o 
  10  12  13      306.13      -71.84    622.23 o 
 -27  13  13     2231.31     2530.42    850.39 o 
 -25  13  13      233.40      549.64    571.98 o 
 -23  13  13     5585.34     5282.44    840.02 o 
 -21  13  13     2553.88     2925.13   1037.06 o 
 -19  13  13     2511.90     3022.48    419.78 o 
 -17  13  13      229.80      494.90    363.12 o 
 -15  13  13        6.34      140.08    385.01 o 
 -13  13  13       98.83     1987.05    374.22 o 
 -11  13  13      918.22      525.33    386.34 o 
  -9  13  13     2784.13     2341.30    343.57 o 
  -7  13  13      181.90      646.98    279.25 o 
  -5  13  13     3440.27     3625.79    342.39 o 
  -3  13  13      662.27     1104.63    317.29 o 
  -1  13  13     2119.37     2810.91    383.84 o 
   1  13  13     1661.06      827.87    364.49 o 
   3  13  13      151.02      -40.68    374.95 o 
   5  13  13       46.39      496.99    422.64 o 
   7  13  13     2884.27     4083.98   1400.03 o 
   9  13  13      227.47     -365.73    579.18 o 
 -24  14  13     1130.68     1780.24    597.99 o 
 -22  14  13      101.85      240.00    547.57 o 
 -20  14  13     1683.17     1791.18    912.61 o 
 -18  14  13       59.10      467.49    393.17 o 
 -16  14  13     2422.69     2506.03    443.66 o 
 -14  14  13     2727.54     2481.84    436.60 o 
 -12  14  13        1.51      334.11    350.22 o 
 -10  14  13     2083.22     2015.29    441.63 o 
  -8  14  13       35.01      255.47    490.42 o 
  -6  14  13     9629.40     9354.63    704.19 o 
  -4  14  13        5.21      144.04    317.11 o 
  -2  14  13      490.21      403.80    336.27 o 
   0  14  13       91.61     -299.82    351.50 o 
   2  14  13     1019.08      833.14    378.44 o 
   4  14  13        4.73      103.22    404.55 o 
   6  14  13      251.33      940.70    572.52 o 
   8  14  13      995.10     1232.22    608.51 o 
  10  14  13      289.09     1970.41    954.09 o 
 -23  15  13       13.53     -605.34    605.34 o 
 -21  15  13      960.29      774.83    902.24 o 
 -19  15  13       28.07      432.94    578.06 o 
 -17  15  13     5334.38     6314.93    730.69 o 
 -15  15  13      630.26     1560.44    444.46 o 
 -13  15  13     1668.53     2073.07    446.98 o 
 -11  15  13      602.12     -278.28    357.36 o 
  -9  15  13        2.58      276.68    437.25 o 
  -7  15  13     3019.48     4772.56    521.38 o 
  -5  15  13       27.60      721.30    438.30 o 
  -3  15  13      339.18      296.85    661.51 o 
  -1  15  13      189.73      192.33    536.43 o 
   1  15  13       87.53     -101.60    432.76 o 
   3  15  13       20.05      783.80    555.00 o 
   5  15  13     1824.97     1348.17    788.16 o 
 -20  16  13     2821.56     3425.32    714.61 o 
 -18  16  13      652.50       35.90    563.01 o 
 -16  16  13     9259.39     9276.11    733.11 o 
 -14  16  13       10.03     -423.54    423.54 o 
 -12  16  13    14383.09    14613.63    720.39 o 
 -10  16  13       30.31      353.45    443.96 o 
  -8  16  13     1010.85     1849.07    471.71 o 
  -6  16  13      285.16     1079.86    461.03 o 
  -4  16  13     5257.15     4919.94    675.66 o 
  -2  16  13        0.07      402.78    464.96 o 
   0  16  13      154.06     1149.16    579.18 o 
   2  16  13       40.83      943.72    611.86 o 
   4  16  13      106.30       41.48    788.16 o 
 -19  17  13      915.24      248.89    871.13 o 
 -17  17  13       15.48      352.60    850.39 o 
 -15  17  13     1434.04     1228.14    478.73 o 
 -13  17  13     1215.50     2099.93    543.85 o 
 -11  17  13     4918.56     5120.92    490.97 o 
  -9  17  13     4162.23     3618.77    535.27 o 
  -7  17  13      899.52     1071.12    529.73 o 
  -5  17  13      559.26       85.93    684.46 o 
  -3  17  13      129.30     -329.97    563.36 o 
  -1  17  13     1619.33     2258.88    575.84 o 
   1  17  13       10.80      567.88    674.09 o 
   3  17  13      127.05     1887.44    912.61 o 
 -18  18  13     3111.66     4749.72   1057.80 o 
 -16  18  13      224.21      767.42   1057.80 o 
 -14  18  13     2860.36     3473.26    637.82 o 
 -12  18  13      563.42      852.83    612.90 o 
 -10  18  13      574.10      763.88    592.78 o 
  -8  18  13      156.16      255.81    607.64 o 
  -6  18  13     6963.01    10900.88   1063.12 o 
  -4  18  13      328.01      492.29    608.51 o 
  -2  18  13      263.94     1010.39    613.89 o 
   0  18  13       57.05      414.82    850.39 o 
 -15  19  13      192.02     -165.93    933.35 o 
 -13  19  13      518.64      -29.85    592.78 o 
 -11  19  13        1.70      573.68    974.83 o 
  -9  19  13      402.38     -123.95    602.18 o 
  -7  19  13      298.64      324.62   1182.24 o 
  -5  19  13        3.76      242.97    611.28 o 
  -3  19  13      175.11      705.68    630.13 o 
  -1  19  13       26.78      373.34    891.87 o 
 -12  20  13      175.70       41.48   1078.54 o 
 -10  20  13      135.72      526.07    637.35 o 
  -8  20  13        1.36     -392.20    637.35 o 
  -6  20  13        0.59     -296.76    661.41 o 
  -4  20  13        2.72     -632.60    632.60 o 
  -2  20  13       13.86     -725.94    871.13 o 
  -9  21  13       61.20     -124.45    871.13 o 
  -7  21  13      131.23      797.36    705.77 o 
  -5  21  13       21.58      132.14    684.46 o 
  -8  22  13       23.90      746.68    954.09 o 
 -40   0  14      333.57      124.45    808.90 o 
 -38   0  14       80.71     -705.20    705.20 o 
 -36   0  14       85.79      124.45    725.94 o 
 -34   0  14     3399.79     3007.46    725.94 o 
 -32   0  14    34877.25    37101.34   1297.90 o 
 -30   0  14      577.44      658.81    403.12 o 
 -28   0  14     2659.76     2714.47    309.93 o 
 -26   0  14      511.13      370.61    254.58 o 
 -24   0  14    71916.38    71272.62   1530.24 o 
 -22   0  14     1461.82     1281.99    192.52 o 
 -20   0  14   107786.25   104484.45   2137.53 o 
 -18   0  14    12542.19    11517.35    424.01 o 
 -16   0  14     3503.11     2742.24    245.48 o 
 -14   0  14    14920.67    13680.86    609.14 o 
 -12   0  14   132186.88   143187.30   2868.93 o 
 -10   0  14     8114.14     7071.71    434.86 o 
  -8   0  14    27758.14    26327.68    712.08 o 
  -6   0  14     3548.27     3907.35    368.66 o 
  -4   0  14     3049.10     3409.65    343.12 o 
  -2   0  14    19033.04    17205.76    677.32 o 
   0   0  14      537.84      -85.65    392.74 o 
   2   0  14      162.28     -409.87    409.87 o 
   4   0  14      906.62      -12.96    468.63 o 
   6   0  14      210.76     1089.52    496.07 o 
   8   0  14       32.64      397.44    542.05 o 
  10   0  14     2404.83     2755.60    636.84 o 
  12   0  14     2242.53     2096.25    649.56 o 
  14   0  14       90.25     -165.93    850.39 o 
  16   0  14       41.48      103.71    912.61 o 
 -39   1  14      667.53     1583.68    575.84 o 
 -37   1  14      952.58     1138.77    533.96 o 
 -35   1  14     1268.13     1856.33    527.98 o 
 -33   1  14     1601.94     1663.61    327.65 o 
 -31   1  14     6968.79     6376.75    462.69 o 
 -29   1  14     6955.90     6817.67    428.73 o 
 -27   1  14     4117.42     4707.67    271.93 o 
 -25   1  14     9535.88     9470.50    333.95 o 
 -23   1  14    14161.57    13769.97    354.34 o 
 -21   1  14      118.00      147.43    164.54 o 
 -19   1  14     1199.62      998.01    128.68 o 
 -17   1  14    73802.47    65677.65    982.18 o 
 -15   1  14    19421.40    18898.66    376.71 o 
 -13   1  14     1310.60     1571.89    135.96 o 
 -11   1  14    88228.97    91039.38   1465.39 o 
  -9   1  14     2011.68     1998.68    167.51 o 
  -7   1  14     6944.67     8340.62    367.37 o 
  -5   1  14     5078.88     5513.67    510.16 o 
  -3   1  14      944.43      590.95    197.12 o 
  -1   1  14      892.04      379.61    208.12 o 
   1   1  14     5433.35     7135.82    679.58 o 
   3   1  14      292.79      660.02    315.90 o 
   5   1  14       49.32      327.14    357.62 o 
   7   1  14        4.27      213.80    420.97 o 
   9   1  14      217.41      714.80    397.25 o 
  11   1  14      164.89     1162.35    440.29 o 
  13   1  14      132.74     1083.90    568.36 o 
  15   1  14        1.65      200.66    608.51 o 
  17   1  14        4.29     1161.50    912.61 o 
 -38   2  14       91.27     -244.28    525.54 o 
 -36   2  14       30.26     -174.91    483.32 o 
 -34   2  14      237.84      -83.94    468.63 o 
 -32   2  14      151.01      725.16    300.61 o 
 -30   2  14     1333.87     1219.59    291.98 o 
 -28   2  14       47.73     1113.72    333.92 o 
 -26   2  14    15773.44    15329.83    479.25 o 
 -24   2  14      690.13      762.05    170.05 o 
 -22   2  14     1746.88     1505.51    162.51 o 
 -20   2  14      699.47      320.25    162.73 o 
 -18   2  14    19972.35    21498.76    408.31 o 
 -16   2  14     2004.95     2055.70    156.14 o 
 -14   2  14    20541.33    22104.22    517.22 o 
 -12   2  14     2322.44     2479.36    174.93 o 
 -10   2  14    33762.40    34618.08    599.20 o 
  -8   2  14     7038.45     6512.15    281.71 o 
  -6   2  14      909.43      695.89    201.92 o 
  -4   2  14      121.57      143.41    178.93 o 
  -2   2  14     2266.16     2768.59    253.54 o 
   0   2  14      986.84     1700.35    277.97 o 
   2   2  14      829.74     1545.90    517.91 o 
   4   2  14     1916.69      959.75    340.35 o 
   6   2  14       70.98      336.47    362.08 o 
   8   2  14        1.04     -137.32    368.32 o 
  10   2  14      105.33      -64.21    428.10 o 
  12   2  14       11.26     -315.35    416.43 o 
  14   2  14        2.13      342.85    808.90 o 
  16   2  14        2.44     1285.95    954.09 o 
  18   2  14      116.30     1182.24   1016.32 o 
 -39   3  14     1803.81     2551.16    891.87 o 
 -37   3  14     6284.07     7919.55    876.36 o 
 -35   3  14      670.24     1158.84    510.81 o 
 -33   3  14     4319.76     3358.85    576.58 o 
 -31   3  14     6639.25     7919.65    505.72 o 
 -29   3  14        9.61      -90.23    215.39 o 
 -27   3  14      728.27      607.64    199.77 o 
 -25   3  14     6384.89     6145.05    300.03 o 
 -23   3  14     4426.17     4982.27    345.40 o 
 -21   3  14    12855.33    13614.17    343.47 o 
 -19   3  14      869.45      906.42    135.42 o 
 -17   3  14        0.18        6.02    155.49 o 
 -15   3  14    16608.53    15894.20    492.33 o 
 -13   3  14    47965.02    45833.28    725.44 o 
 -11   3  14     4089.01     4723.65    224.37 o 
  -9   3  14    15512.27    14385.39    440.60 o 
  -7   3  14    29768.38    30865.50    571.98 o 
  -5   3  14     2962.66     3293.57    261.94 o 
  -3   3  14     3000.00     3264.46    267.11 o 
  -1   3  14     8737.04    10989.90    459.21 o 
   1   3  14     3834.62     3343.93    343.13 o 
   3   3  14       69.71      176.82    316.98 o 
   5   3  14     5610.14     3981.06    416.13 o 
   7   3  14     2606.10     3268.68    499.95 o 
   9   3  14      157.06      192.36    400.35 o 
  11   3  14      690.52     1695.25    441.88 o 
  13   3  14       29.84      596.26    519.47 o 
  15   3  14        2.46      518.53    954.09 o 
  17   3  14        4.66      435.56   1016.32 o 
 -38   4  14        0.66      414.82    891.87 o 
 -36   4  14      221.12     1555.58    829.65 o 
 -34   4  14       19.43      610.95    492.85 o 
 -32   4  14     6063.78     6831.57    534.26 o 
 -30   4  14      120.21     -267.03    267.03 o 
 -28   4  14     1812.37     1729.28    246.04 o 
 -26   4  14      264.08      102.90    182.77 o 
 -24   4  14       55.04       64.14    159.23 o 
 -22   4  14     3917.11     3756.22    267.45 o 
 -20   4  14     8094.70     6907.68    233.30 o 
 -18   4  14      375.65      284.71    210.94 o 
 -16   4  14      191.60     -217.78    217.78 o 
 -14   4  14     1413.83      817.75    236.50 o 
 -12   4  14    15027.59    15831.40    536.60 o 
 -10   4  14     4528.81     4781.68    250.44 o 
  -8   4  14    18498.92    16615.54    389.44 o 
  -6   4  14       11.18      -25.07    191.70 o 
  -4   4  14      639.56      923.28    175.68 o 
  -2   4  14     3430.47     3689.82    283.69 o 
   0   4  14      222.95      217.28    241.65 o 
   2   4  14      493.01      319.23    309.75 o 
   4   4  14     4325.89     3698.73    383.89 o 
   6   4  14      794.81     1057.45    383.06 o 
   8   4  14       17.98      210.32    375.22 o 
  10   4  14       11.56     1196.57    416.97 o 
  12   4  14      156.02      354.99    496.68 o 
  14   4  14      227.28      684.46    954.09 o 
  16   4  14        1.36     1493.36   1037.06 o 
  18   4  14      104.47     1991.15   1078.54 o 
 -37   5  14     2422.61     2820.79    912.61 o 
 -35   5  14     4282.77     4168.97    954.09 o 
 -33   5  14      424.09      214.75    468.41 o 
 -31   5  14     5715.14     5743.34    918.62 o 
 -29   5  14     1209.30     1446.89    281.79 o 
 -27   5  14     2213.40     2033.28    224.92 o 
 -25   5  14     1029.00      960.81    169.51 o 
 -23   5  14     5237.09     5582.06    253.96 o 
 -21   5  14     7496.94     6977.18    299.50 o 
 -19   5  14     5502.73     4382.53    339.68 o 
 -17   5  14    12212.03    11666.88    457.47 o 
 -15   5  14      531.56      157.28    208.28 o 
 -13   5  14     2824.49     3342.75    455.05 o 
 -11   5  14    12465.42    11164.84    375.18 o 
  -9   5  14     5305.15     5380.16    249.37 o 
  -7   5  14     1007.05      473.50    168.14 o 
  -5   5  14    10786.59     9939.92    386.01 o 
  -3   5  14      366.18      159.47    214.27 o 
  -1   5  14      258.63       82.78    231.45 o 
   1   5  14        2.70     -261.15    261.15 o 
   3   5  14     2702.88     1980.85    366.29 o 
   5   5  14      169.00     -301.20    332.71 o 
   7   5  14     1419.46     1006.62    387.55 o 
   9   5  14      113.31        0.21    386.80 o 
  11   5  14       27.24      272.73    421.78 o 
  13   5  14       57.50     -290.38    933.35 o 
  15   5  14       91.88     1223.73    954.09 o 
  17   5  14      160.37     1804.48   1078.54 o 
 -36   6  14      284.36      622.23    891.87 o 
 -34   6  14     1908.56     2737.83    808.90 o 
 -32   6  14     1494.86     1398.74    438.65 o 
 -30   6  14      283.44     -197.88    342.67 o 
 -28   6  14      170.71       50.16    247.81 o 
 -26   6  14    64454.71    64754.78   1353.16 o 
 -24   6  14      658.07      536.54    150.68 o 
 -22   6  14    12396.61    11085.93    397.31 o 
 -20   6  14      547.89      -43.97    439.40 o 
 -18   6  14    79400.54    75533.18   1445.05 o 
 -16   6  14     1443.39     1505.83    259.69 o 
 -14   6  14    91357.34    87130.95   1632.95 o 
 -12   6  14     4017.95     3715.33    315.51 o 
 -10   6  14     7770.70     6905.89    306.23 o 
  -8   6  14     7898.73     6855.08    341.66 o 
  -6   6  14    16902.54    15348.69    442.65 o 
  -4   6  14      910.29      437.02    212.88 o 
  -2   6  14       75.08      -93.11    230.47 o 
   0   6  14      686.13      212.32    283.66 o 
   2   6  14     6078.04     5534.44    413.79 o 
   4   6  14     2099.24     2022.49    377.72 o 
   6   6  14      139.67      425.41    384.27 o 
   8   6  14      186.28      352.34    395.20 o 
  10   6  14     2002.24     1769.42    442.15 o 
  12   6  14      641.24     1136.23    523.21 o 
  14   6  14      172.86      352.60   1016.32 o 
  16   6  14      364.45     -331.86   1037.06 o 
 -35   7  14      140.75     -435.56    871.13 o 
 -33   7  14        8.24     -414.82    788.16 o 
 -31   7  14     1817.03     1277.29    575.84 o 
 -29   7  14      923.63      472.24    338.06 o 
 -27   7  14     5668.39     5043.57    421.11 o 
 -25   7  14       97.82      -45.47    226.37 o 
 -23   7  14    40284.06    36785.77    621.19 o 
 -21   7  14    29638.69    27958.95    839.49 o 
 -19   7  14     7160.58     6758.33    512.73 o 
 -17   7  14     3108.00     3846.53    589.32 o 
 -15   7  14     1293.34     1728.76    271.40 o 
 -13   7  14    23549.58    23614.92    791.52 o 
 -11   7  14    37003.96    37422.02   1004.61 o 
  -9   7  14       88.01      106.68    177.19 o 
  -7   7  14      344.23      242.25    173.30 o 
  -5   7  14    12583.12    12057.69    420.56 o 
  -3   7  14      806.57      541.38    281.27 o 
  -1   7  14      145.90      315.87    243.87 o 
   1   7  14     2186.97     2171.91    345.00 o 
   3   7  14     2020.57     1893.09    386.82 o 
   5   7  14        2.70     -125.05    362.33 o 
   7   7  14      560.99      670.23    395.64 o 
   9   7  14      113.57      202.28    435.57 o 
  11   7  14       78.41     -480.08    480.08 o 
  13   7  14      197.48     -974.83    974.83 o 
  15   7  14       76.86     2385.23   1037.06 o 
 -34   8  14      150.77      560.01    871.13 o 
 -32   8  14     4839.28     5330.47    871.13 o 
 -30   8  14     1544.15      529.59    546.33 o 
 -28   8  14     1412.80     1042.98    497.79 o 
 -26   8  14     2082.44     1859.91    260.38 o 
 -24   8  14    18693.36    19292.15    579.94 o 
 -22   8  14      766.16      600.63    176.24 o 
 -20   8  14    87724.62    85276.28   1868.62 o 
 -18   8  14       34.66     -142.23    297.45 o 
 -16   8  14    49260.99    45562.88   1126.66 o 
 -14   8  14     2039.98     1740.08    362.11 o 
 -12   8  14    21814.32    18134.26    711.16 o 
 -10   8  14     1672.05     1663.83    157.26 o 
  -8   8  14    24912.06    22859.66    520.02 o 
  -6   8  14     1648.02     1708.70    215.07 o 
  -4   8  14     1050.49     1210.09    224.52 o 
  -2   8  14     7512.15     6208.28    361.97 o 
   0   8  14    15018.43    12547.82    862.77 o 
   2   8  14       14.19      373.94    345.64 o 
   4   8  14      571.31      856.12    354.17 o 
   6   8  14      131.77      -32.21    365.25 o 
   8   8  14     1736.73     1058.56    431.86 o 
  10   8  14      777.46      903.17    686.65 o 
  12   8  14     1259.99     1691.04    716.85 o 
  14   8  14      479.23     1991.15    974.83 o 
 -33   9  14      210.38     -228.15    767.42 o 
 -31   9  14     7530.57     7819.40   1348.17 o 
 -29   9  14     4546.52     6296.63   1120.02 o 
 -27   9  14     1308.56     1325.36    510.81 o 
 -25   9  14      406.05       28.92    297.14 o 
 -23   9  14     2411.22     2176.60    275.42 o 
 -21   9  14    11333.17    12070.52    625.57 o 
 -19   9  14     2461.01     3308.70    372.14 o 
 -17   9  14    12705.42    16032.95    899.51 o 
 -15   9  14     9160.99     8316.27    484.77 o 
 -13   9  14       46.76     -141.08    338.00 o 
 -11   9  14    13017.96    15597.78    396.11 o 
  -9   9  14     4135.30     3804.73    268.83 o 
  -7   9  14    15152.27    15425.12    443.12 o 
  -5   9  14      259.39      203.53    214.33 o 
  -3   9  14      540.11      396.08    224.63 o 
  -1   9  14    19553.92    19130.94    566.60 o 
   1   9  14     1692.45     2988.79    389.63 o 
   3   9  14      153.27      581.65    355.31 o 
   5   9  14     2929.04     3837.26    580.78 o 
   7   9  14     1051.73      322.84    403.11 o 
   9   9  14      662.90      895.37    474.29 o 
  11   9  14        0.72      868.23    630.13 o 
  13   9  14      460.79     -663.72   1016.32 o 
 -32  10  14     1285.33     1700.77    850.39 o 
 -30  10  14      778.65     1285.95    620.08 o 
 -28  10  14     1148.62     1815.47    607.46 o 
 -26  10  14      602.06     1084.00    555.00 o 
 -24  10  14     1163.61      327.48    316.91 o 
 -22  10  14      599.63      152.17    305.28 o 
 -20  10  14     9804.22     9122.86    585.18 o 
 -18  10  14     9161.97     9259.88    603.69 o 
 -16  10  14     2142.52     2567.51    390.36 o 
 -14  10  14     4981.98     4753.72    387.76 o 
 -12  10  14      219.07      527.40    165.60 o 
 -10  10  14       21.07     -168.33    168.33 o 
  -8  10  14      573.61      580.51    197.72 o 
  -6  10  14    37963.79    40492.37    803.74 o 
  -4  10  14      598.74      218.73    222.24 o 
  -2  10  14    14370.35    13877.18    631.39 o 
   0  10  14       11.63       72.27    344.50 o 
   2  10  14      544.91     1071.94    378.56 o 
   4  10  14       40.40      144.73    365.32 o 
   6  10  14      172.95      722.33    401.35 o 
   8  10  14      336.62      867.99    561.46 o 
  10  10  14       70.99     -178.17    608.51 o 
  12  10  14      965.69     3837.11   1161.50 o 
 -31  11  14       16.84      705.20    891.87 o 
 -29  11  14     1818.59     1800.43    777.79 o 
 -27  11  14      859.76     1523.60    607.46 o 
 -25  11  14     2880.37     2584.26    568.12 o 
 -23  11  14     3180.36     3495.22    422.96 o 
 -21  11  14      100.65      461.04    438.87 o 
 -19  11  14     6832.71     6949.17    583.07 o 
 -17  11  14      354.30      639.43    345.62 o 
 -15  11  14     7177.22     8166.23    715.12 o 
 -13  11  14      595.37      728.92    384.89 o 
 -11  11  14     4649.10     5297.01    457.36 o 
  -9  11  14       33.24      -76.64    243.66 o 
  -7  11  14       34.98      543.44    273.89 o 
  -5  11  14       17.77     -207.01    207.01 o 
  -3  11  14    14467.17    15707.25    520.86 o 
  -1  11  14     2529.55     3230.27    392.18 o 
   1  11  14     3012.24     3813.60    481.99 o 
   3  11  14      556.63      241.24    375.84 o 
   5  11  14       53.16        5.40    763.40 o 
   7  11  14       11.47      766.10    487.34 o 
   9  11  14        7.96      -86.93    651.53 o 
  11  11  14      692.88     1617.81    974.83 o 
 -28  12  14     2869.79     3597.55    716.85 o 
 -26  12  14      398.26      683.46    605.34 o 
 -24  12  14     3362.47     3229.80    592.77 o 
 -22  12  14      156.57     -285.85    350.99 o 
 -20  12  14    23621.08    21198.11    813.99 o 
 -18  12  14     1644.21     1665.55    382.70 o 
 -16  12  14     6976.19     9057.34    655.52 o 
 -14  12  14       64.87      838.93    362.24 o 
 -12  12  14    13776.66    16091.89    875.84 o 
 -10  12  14       26.27     -324.96    373.21 o 
  -8  12  14    11723.47    10910.93    504.81 o 
  -6  12  14      331.93      574.46    284.87 o 
  -4  12  14       60.30      294.77    315.88 o 
  -2  12  14     1667.60     1439.49    484.98 o 
   0  12  14       80.88       51.85    356.25 o 
   2  12  14       91.74       24.52    350.43 o 
   4  12  14       15.05      383.22    391.54 o 
   6  12  14       63.86     -305.24    446.96 o 
   8  12  14      171.28     -532.19    705.20 o 
  10  12  14      635.03     2177.82    933.35 o 
 -27  13  14     3606.81     2216.13    637.82 o 
 -25  13  14      905.79     1429.01    563.01 o 
 -23  13  14     1475.77      645.98    556.74 o 
 -21  13  14       16.40      170.79    561.06 o 
 -19  13  14     1273.37      758.40    428.08 o 
 -17  13  14    12059.14    12363.68    716.05 o 
 -15  13  14     6064.98     6020.11    537.08 o 
 -13  13  14      206.79      290.36    352.51 o 
 -11  13  14      140.04      188.81    401.16 o 
  -9  13  14     3277.75     4133.73    474.10 o 
  -7  13  14     2526.86     2674.64    476.99 o 
  -5  13  14     1563.19     1302.70    343.04 o 
  -3  13  14     4110.35     4597.28    553.84 o 
  -1  13  14      200.82      293.30    339.11 o 
   1  13  14       40.21     -328.17    362.26 o 
   3  13  14      802.44     1103.89    553.84 o 
   5  13  14       48.24     -307.93    566.92 o 
   7  13  14        6.19      462.30   1026.69 o 
   9  13  14      174.26     1472.62    933.35 o 
 -26  14  14      547.64     2157.08    954.09 o 
 -24  14  14      404.83       54.87    611.86 o 
 -22  14  14    18992.83    20345.72   1121.29 o 
 -20  14  14      596.61     -157.99    779.18 o 
 -18  14  14     3214.63     3707.13    456.09 o 
 -16  14  14      873.11      588.28    424.46 o 
 -14  14  14    18023.42    19796.11    887.30 o 
 -12  14  14     1140.89      958.83    426.99 o 
 -10  14  14     1313.36     1686.10    475.64 o 
  -8  14  14      342.40      100.05    418.06 o 
  -6  14  14     6914.42     6022.07    580.54 o 
  -4  14  14      325.90       93.07    569.47 o 
  -2  14  14     2322.33     3267.17    804.30 o 
   0  14  14       54.46      -75.45    460.33 o 
   2  14  14      524.30     1130.39    611.86 o 
   4  14  14      838.35      705.20    891.87 o 
   6  14  14       78.83      165.93    808.90 o 
 -25  15  14      110.04     -642.97    954.09 o 
 -23  15  14      667.09      424.71    881.50 o 
 -21  15  14       90.37       77.22    611.86 o 
 -19  15  14      420.03     -314.89    563.36 o 
 -17  15  14     3316.75     2908.08    486.55 o 
 -15  15  14      260.78       -6.99    433.45 o 
 -13  15  14     4591.05     4921.63    466.38 o 
 -11  15  14     4043.48     5040.57    542.06 o 
  -9  15  14     3951.39     2648.94    493.67 o 
  -7  15  14       59.49      528.46    465.79 o 
  -5  15  14     1019.34      253.00    461.73 o 
  -3  15  14      231.67      490.89    470.31 o 
  -1  15  14      629.97      794.36    564.51 o 
   1  15  14      578.56      318.83    757.05 o 
   3  15  14       28.88      414.82    891.87 o 
   5  15  14      366.42     -891.87    891.87 o 
 -22  16  14      748.43     1617.81    954.09 o 
 -20  16  14     1198.39     1804.48   1016.32 o 
 -18  16  14        0.34      102.61    555.00 o 
 -16  16  14     2638.22     2134.93    481.57 o 
 -14  16  14      468.91      572.15    441.78 o 
 -12  16  14      616.18      960.44    431.76 o 
 -10  16  14      104.80      399.28    485.21 o 
  -8  16  14     2216.85     3089.08    520.92 o 
  -6  16  14      149.48     -462.29    462.29 o 
  -4  16  14      680.28      689.97    578.06 o 
  -2  16  14      221.73      431.84    571.42 o 
   0  16  14      604.79      967.29    580.75 o 
   2  16  14      465.41     1265.21    933.35 o 
 -21  17  14      367.60     -912.61    995.57 o 
 -19  17  14       25.47     -207.41    995.57 o 
 -17  17  14      459.20     -290.38    954.09 o 
 -15  17  14      781.49      207.41    567.10 o 
 -13  17  14      496.93      472.44    583.06 o 
 -11  17  14     2619.46     2838.65    637.35 o 
  -9  17  14     4741.82     6347.49    922.98 o 
  -7  17  14       25.99      298.28   1223.73 o 
  -5  17  14      630.71      809.15    607.46 o 
  -3  17  14       92.63     -344.04    902.24 o 
  -1  17  14      648.67      807.20    736.31 o 
   1  17  14      147.15     1099.28    829.65 o 
 -20  18  14      314.78     -394.08   1057.80 o 
 -18  18  14     1527.62      705.20   1078.54 o 
 -16  18  14       80.86     -186.67    871.13 o 
 -14  18  14      151.75        6.99    612.43 o 
 -12  18  14      178.86      -45.98    586.56 o 
 -10  18  14      448.35     1120.25    715.57 o 
  -8  18  14       82.06      356.37    637.35 o 
  -6  18  14     2175.91     3163.74   1368.91 o 
  -4  18  14      598.51      656.24    628.60 o 
  -2  18  14       67.49     -295.20    653.35 o 
   0  18  14      364.05      435.56    954.09 o 
 -17  19  14       17.02    -1016.32   1037.06 o 
 -15  19  14      136.11     -684.46    954.09 o 
 -13  19  14      334.80      576.89    617.96 o 
 -11  19  14     1336.34      485.61    667.03 o 
  -9  19  14     1125.21     1201.41    662.77 o 
  -7  19  14      193.50      855.17    661.41 o 
  -5  19  14       57.19     1017.95   1068.17 o 
  -3  19  14      559.93      824.69   1607.44 o 
 -14  20  14      143.85      767.42   1037.06 o 
 -12  20  14     2426.44     3261.70    735.93 o 
 -10  20  14       94.23     1222.66    697.69 o 
  -8  20  14     1319.23     1917.19    720.55 o 
  -6  20  14       49.94     -661.41    661.41 o 
  -4  20  14       95.71     2018.66    718.19 o 
 -11  21  14      274.85     1099.28   1202.99 o 
  -9  21  14       14.99      354.61   1565.95 o 
  -7  21  14       44.56     -165.50    705.77 o 
 -39   1  15     1439.98     2219.30    829.65 o 
 -37   1  15       65.40       82.96   1026.69 o 
 -35   1  15     1304.13     1607.46    427.76 o 
 -33   1  15      731.90     1291.38    325.56 o 
 -31   1  15     5571.42     6330.39    568.81 o 
 -29   1  15     2569.58     2986.62    259.58 o 
 -27   1  15     4934.36     5953.29    392.67 o 
 -25   1  15    10418.67    11524.99    361.27 o 
 -23   1  15     3106.90     3510.72    267.72 o 
 -21   1  15     5543.37     4546.33    285.40 o 
 -19   1  15     2832.55     2792.68    173.03 o 
 -17   1  15    41338.63    37702.68    624.26 o 
 -15   1  15      668.88      620.69    181.11 o 
 -13   1  15    16488.42    16081.23    402.38 o 
 -11   1  15    30430.36    31247.54    623.19 o 
  -9   1  15    15865.69    14788.88    380.99 o 
  -7   1  15     2572.85     2501.00    199.02 o 
  -5   1  15     3245.80     3168.64    246.90 o 
  -3   1  15     4107.07     3475.74    304.55 o 
  -1   1  15     1234.71     1223.43    300.73 o 
   1   1  15       93.28      497.77    484.98 o 
   3   1  15      188.27     -209.08    323.94 o 
   5   1  15      102.89     -149.80    342.74 o 
   7   1  15       55.47      -72.49    393.45 o 
   9   1  15      850.28      -54.74    445.23 o 
  11   1  15      132.27     -221.28    447.72 o 
  13   1  15       55.35      333.77    637.85 o 
  15   1  15       46.27     1057.80    674.64 o 
  17   1  15       67.53      974.83   1037.06 o 
 -40   2  15       67.58     -518.53    829.65 o 
 -38   2  15      617.58     1202.99    767.42 o 
 -36   2  15      758.92      588.73    472.44 o 
 -34   2  15     9514.56    11567.42    695.11 o 
 -32   2  15        0.43      403.45    296.03 o 
 -30   2  15    22572.16    24134.87    696.87 o 
 -28   2  15      895.91     1105.59    218.67 o 
 -26   2  15     7662.32     6759.30    309.33 o 
 -24   2  15      568.61      411.90    198.32 o 
 -22   2  15    92675.44    87881.59   1299.32 o 
 -20   2  15      161.81      -32.67    137.36 o 
 -18   2  15     6438.14     5365.45    242.14 o 
 -16   2  15      560.47      494.71    143.32 o 
 -14   2  15     2109.93     2157.83    157.55 o 
 -12   2  15    16445.63    16316.09    375.77 o 
 -10   2  15     4819.24     3793.83    268.73 o 
  -8   2  15      956.00      685.49    169.97 o 
  -6   2  15     3097.79     3648.59    233.70 o 
  -4   2  15     5901.73     5405.24    347.84 o 
  -2   2  15      442.69      669.27    255.67 o 
   0   2  15     2971.08     3920.50    370.54 o 
   2   2  15     5011.09     5290.38    619.70 o 
   4   2  15       16.57      512.10    347.42 o 
   6   2  15       54.91      202.84    367.61 o 
   8   2  15      928.72     1406.01    405.81 o 
  10   2  15      670.22     1283.76    439.32 o 
  12   2  15        7.71       51.85    615.98 o 
  14   2  15       37.95      715.57    659.98 o 
  16   2  15       13.93     1431.14   1016.32 o 
 -39   3  15       10.93     -331.86    788.16 o 
 -37   3  15     3378.02     5620.85    954.09 o 
 -35   3  15      258.12     -103.71    384.61 o 
 -33   3  15     5792.07     5696.72    554.10 o 
 -31   3  15     8941.17    10290.15    533.32 o 
 -29   3  15      748.49      464.52    275.11 o 
 -27   3  15    14108.05    12826.82    428.77 o 
 -25   3  15    28771.87    28671.10    554.91 o 
 -23   3  15      236.44      349.14    155.54 o 
 -21   3  15    15546.33    13589.19    334.06 o 
 -19   3  15    15471.72    15876.20    333.44 o 
 -17   3  15      178.53     -204.45    204.45 o 
 -15   3  15    13278.59    11800.97    257.32 o 
 -13   3  15     2974.86     2522.85    188.61 o 
 -11   3  15     1697.92     1794.39    211.84 o 
  -9   3  15    20263.90    21972.28    467.62 o 
  -7   3  15     2722.93     2605.47    209.88 o 
  -5   3  15      923.51      886.06    193.66 o 
  -3   3  15     3309.95     3993.02    309.70 o 
  -1   3  15      880.91      610.59    251.40 o 
   1   3  15      169.44      766.22    434.09 o 
   3   3  15     1173.71     1553.28    364.77 o 
   5   3  15      332.76      590.34    361.33 o 
   7   3  15      727.89      831.56    416.68 o 
   9   3  15        0.82     -402.06    402.06 o 
  11   3  15       72.96     -283.97    505.68 o 
  13   3  15        3.23     -112.43   1192.61 o 
  15   3  15        0.02     1057.80    974.83 o 
  17   3  15        1.51     -290.38    954.09 o 
 -38   4  15       94.15     -145.19    891.87 o 
 -36   4  15     4692.59     4542.31    912.61 o 
 -34   4  15        0.30      215.59    520.49 o 
 -32   4  15      273.51     -348.19    348.19 o 
 -30   4  15       23.58      158.51    269.81 o 
 -28   4  15    33950.08    35659.24    834.03 o 
 -26   4  15     5268.01     4169.51    286.28 o 
 -24   4  15    64598.52    59124.32    931.74 o 
 -22   4  15      266.93       97.31    133.81 o 
 -20   4  15      605.51      788.67    234.14 o 
 -18   4  15     5486.97     4386.58    443.02 o 
 -16   4  15    70718.16    71429.01   1371.44 o 
 -14   4  15     2645.75     3054.54    507.55 o 
 -12   4  15     1189.04     1318.63    191.70 o 
 -10   4  15     2593.33     2513.13    177.78 o 
  -8   4  15     2643.94     2934.06    199.75 o 
  -6   4  15     5426.65     6077.60    463.85 o 
  -4   4  15    11809.19    11333.67    443.16 o 
  -2   4  15     5074.48     4832.07    332.82 o 
   0   4  15      696.97      224.86    295.41 o 
   2   4  15      146.40     -343.92    419.12 o 
   4   4  15     1474.44     1710.99    428.10 o 
   6   4  15      850.69     1524.27    406.16 o 
   8   4  15     2428.56     3356.63    455.18 o 
  10   4  15       38.41      254.29    443.62 o 
  12   4  15      284.90     1963.49    679.03 o 
  14   4  15      152.36     -580.75    995.57 o 
  16   4  15       26.64      186.67   1057.80 o 
 -37   5  15      971.66      456.30    829.65 o 
 -35   5  15       82.25     -373.34    767.42 o 
 -33   5  15     3343.57     3060.07    600.78 o 
 -31   5  15     7639.54     8465.77    639.59 o 
 -29   5  15     3074.88     3095.58    312.89 o 
 -27   5  15        4.87      337.85    242.08 o 
 -25   5  15     2255.78     2925.74    321.61 o 
 -23   5  15    22196.72    23342.97    588.36 o 
 -21   5  15    15749.69    13213.97    496.92 o 
 -19   5  15    22666.98    20870.40    601.66 o 
 -17   5  15     8375.06     7674.81    688.56 o 
 -15   5  15    16108.35    16727.39    546.64 o 
 -13   5  15    19361.25    18206.15    575.28 o 
 -11   5  15    15258.06    13932.90    335.28 o 
  -9   5  15     4941.75     4776.37    263.45 o 
  -7   5  15     6894.20     5825.79    326.27 o 
  -5   5  15     2776.60     2746.06    295.35 o 
  -3   5  15    10537.68    12252.51    574.10 o 
  -1   5  15     3044.97     2596.50    286.38 o 
   1   5  15     1627.34      952.88    352.29 o 
   3   5  15      786.48     -344.86    344.86 o 
   5   5  15       13.73        8.15    381.42 o 
   7   5  15     1262.97     1739.56    622.69 o 
   9   5  15      269.21       13.07    414.22 o 
  11   5  15       75.89      -75.43    505.17 o 
  13   5  15       59.55      829.65    974.83 o 
  15   5  15       10.09     2302.26   1099.28 o 
 -36   6  15        1.74     1597.07    871.13 o 
 -34   6  15     1084.97     1295.14    578.06 o 
 -32   6  15      773.93      742.53    549.84 o 
 -30   6  15      104.36      -75.03    850.39 o 
 -28   6  15      238.33       -2.95    247.93 o 
 -26   6  15       25.44     -171.60    221.57 o 
 -24   6  15      468.29      377.52    148.32 o 
 -22   6  15    28612.66    27771.06    952.99 o 
 -20   6  15     1906.85     2487.67    332.31 o 
 -18   6  15    28552.66    26277.30    687.14 o 
 -16   6  15      818.38      809.66    261.42 o 
 -14   6  15      260.50      149.70    251.29 o 
 -12   6  15       71.98      142.10    252.88 o 
 -10   6  15     1394.66     1222.24    155.71 o 
  -8   6  15      629.31      858.80    186.72 o 
  -6   6  15    12434.03    13280.44    432.47 o 
  -4   6  15      501.97      176.68    166.29 o 
  -2   6  15      411.28     -100.03    245.63 o 
   0   6  15      301.11      322.41    326.12 o 
   2   6  15      305.14      -41.51    401.16 o 
   4   6  15      924.10     1365.32    393.56 o 
   6   6  15      873.24      721.80    408.79 o 
   8   6  15       50.24      343.80    415.53 o 
  10   6  15      913.19      421.09    503.50 o 
  12   6  15        2.86     1016.32   1037.06 o 
  14   6  15        2.07     -829.65    954.09 o 
 -35   7  15      402.25      290.38    746.68 o 
 -33   7  15     1955.26     2432.37    623.18 o 
 -31   7  15       48.97     -173.55    492.85 o 
 -29   7  15     4160.26     3539.65    572.52 o 
 -27   7  15     2356.09     1934.49    347.65 o 
 -25   7  15     8932.49     8736.92    646.64 o 
 -23   7  15    21471.26    19243.86    718.59 o 
 -21   7  15     4914.63     5269.72    694.55 o 
 -19   7  15     6086.81     4711.68    391.16 o 
 -17   7  15     1671.80     1450.46    346.76 o 
 -15   7  15     5270.79     5020.40    446.98 o 
 -13   7  15     7049.99     9011.48    616.94 o 
 -11   7  15    19233.14    17138.51    612.55 o 
  -9   7  15     4507.97     4134.13    345.71 o 
  -7   7  15     4005.41     3998.02    283.88 o 
  -5   7  15     9938.40     8416.66    433.91 o 
  -3   7  15      103.31      -47.80    246.19 o 
  -1   7  15      208.01     -221.93    262.39 o 
   1   7  15      518.53      435.09    343.66 o 
   3   7  15     1268.62     1149.13    563.40 o 
   5   7  15       81.93      498.33    387.43 o 
   7   7  15      351.03      -51.06    415.56 o 
   9   7  15       30.98     -251.73    492.65 o 
  11   7  15      327.66     1318.97   1120.02 o 
  13   7  15      788.27      871.13   1016.32 o 
 -34   8  15      380.80       62.22    829.65 o 
 -32   8  15      623.66      407.65    590.59 o 
 -30   8  15       10.37     -220.95    632.60 o 
 -28   8  15    10165.87     9403.31    876.36 o 
 -26   8  15      175.88      268.99    324.72 o 
 -24   8  15       82.57     -298.87    298.87 o 
 -22   8  15      277.30     -230.75    352.60 o 
 -20   8  15     8194.02     8592.12    800.50 o 
 -18   8  15     4693.72     4881.70    462.49 o 
 -16   8  15    27836.81    27446.46    872.40 o 
 -14   8  15      762.69      965.68    350.33 o 
 -12   8  15      333.79       90.83    340.64 o 
 -10   8  15     1828.24     1745.80    162.74 o 
  -8   8  15     1704.37     2176.17    205.55 o 
  -6   8  15      729.68      520.42    207.00 o 
  -4   8  15      592.32      363.86    230.47 o 
  -2   8  15     1110.71      959.36    264.98 o 
   0   8  15     2436.26     1504.53    556.83 o 
   2   8  15     3072.94     3478.15    408.86 o 
   4   8  15      412.65      424.49    382.17 o 
   6   8  15     1665.89      595.25    403.82 o 
   8   8  15      131.02       20.74    467.02 o 
  10   8  15        4.42     -636.54    636.84 o 
  12   8  15     1324.74      642.97   1057.80 o 
 -33   9  15      680.11     1991.15    788.16 o 
 -31   9  15     3452.06     2830.82   1037.06 o 
 -29   9  15      349.09      137.48    507.68 o 
 -27   9  15      400.06     -507.68    507.68 o 
 -25   9  15       78.26      722.65    316.42 o 
 -23   9  15     1649.75     1380.75    336.87 o 
 -21   9  15    12079.97    10777.66    647.33 o 
 -19   9  15    15982.25    16564.99    731.24 o 
 -17   9  15    14981.21    14208.58    845.96 o 
 -15   9  15       26.99      553.43    298.48 o 
 -13   9  15    20540.43    20421.38    810.07 o 
 -11   9  15      844.96     1241.87    148.44 o 
  -9   9  15      992.49     1124.35    206.98 o 
  -7   9  15      108.19      -55.98    190.46 o 
  -5   9  15     1926.12     2586.31    260.07 o 
  -3   9  15      865.66     1181.20    241.09 o 
  -1   9  15     2033.83     2803.03    314.51 o 
   1   9  15      101.87      173.83    355.49 o 
   3   9  15      158.43      723.69    392.28 o 
   5   9  15       16.35      145.23    414.12 o 
   7   9  15       12.00     -620.82    693.87 o 
   9   9  15       62.74      346.38   1026.69 o 
  11   9  15       45.77     -124.45   1037.06 o 
 -32  10  15      106.99      394.08    767.42 o 
 -30  10  15     5205.30     4879.68    690.99 o 
 -28  10  15     1443.80     1280.37    551.95 o 
 -26  10  15     7458.16     6913.67   2530.42 o 
 -24  10  15      231.13      139.79    321.26 o 
 -22  10  15    16417.16    17698.15   1118.11 o 
 -20  10  15      486.78        6.33    326.88 o 
 -18  10  15    41068.01    41196.20   1125.59 o 
 -16  10  15     1491.59     1790.52    374.30 o 
 -14  10  15      295.53      381.45    374.23 o 
 -12  10  15     1735.51     1979.85    424.08 o 
 -10  10  15     5455.13     4689.17    514.44 o 
  -8  10  15        5.21      246.26    192.63 o 
  -6  10  15      692.79     1441.93    233.45 o 
  -4  10  15      653.95     1377.67    312.00 o 
  -2  10  15       94.40      -28.64    425.11 o 
   0  10  15      845.26     1245.39    366.54 o 
   2  10  15      148.57      192.26    380.43 o 
   4  10  15      433.17      455.68    404.87 o 
   6  10  15      113.84      639.58    457.64 o 
   8  10  15      569.24      866.98    655.59 o 
  10  10  15     1107.47     1936.97    707.49 o 
 -31  11  15      593.79      890.50    664.30 o 
 -29  11  15      362.10     1168.01    628.60 o 
 -27  11  15     5728.66     6344.26   1410.40 o 
 -25  11  15    10651.93    10666.47    976.27 o 
 -23  11  15     3721.61     3597.77    406.70 o 
 -21  11  15      702.30      583.10    352.77 o 
 -19  11  15     6721.02     7556.14    808.14 o 
 -17  11  15     9203.86     8268.76    657.05 o 
 -15  11  15     1648.93     1814.16    354.17 o 
 -13  11  15      619.56      368.88    383.62 o 
 -11  11  15     4645.39     4339.67    502.41 o 
  -9  11  15    10905.33    12141.66    530.46 o 
  -7  11  15     1554.98     1390.09    302.50 o 
  -5  11  15     1861.49     1789.64    334.08 o 
  -3  11  15      415.23     -110.07    328.96 o 
  -1  11  15      361.11      479.76    354.59 o 
   1  11  15     2001.46     2194.65    393.68 o 
   3  11  15       12.06     -243.45    408.35 o 
   5  11  15      372.29      470.41    481.47 o 
   7  11  15      596.75      822.56    600.78 o 
   9  11  15       94.23      503.27    637.85 o 
 -30  12  15      140.71     1659.29   1037.06 o 
 -28  12  15     4489.88     4685.30    696.53 o 
 -26  12  15     2975.78     2213.60    581.71 o 
 -24  12  15     5629.95     5892.51   1005.94 o 
 -22  12  15     1178.83     1607.36    378.89 o 
 -20  12  15    11032.40    10291.05    664.13 o 
 -18  12  15      290.80       33.20    521.14 o 
 -16  12  15     2347.47     2910.74    441.85 o 
 -14  12  15       33.29      -92.02    329.21 o 
 -12  12  15     5744.40     7287.64    678.79 o 
 -10  12  15       40.62      429.47    430.76 o 
  -8  12  15     2043.91     3340.47    462.63 o 
  -6  12  15       49.63     -403.03    403.03 o 
  -4  12  15     3554.46     3908.42    436.71 o 
  -2  12  15     1331.52     1397.69    422.79 o 
   0  12  15      477.61      514.71    443.07 o 
   2  12  15       38.26      220.89    400.78 o 
   4  12  15     1665.75     1791.71    495.80 o 
   6  12  15      557.31      852.61    611.28 o 
   8  12  15       74.76      477.05    871.13 o 
 -29  13  15       72.15     -933.35    933.35 o 
 -27  13  15      374.68      958.84    586.56 o 
 -25  13  15      156.13      207.66    611.86 o 
 -23  13  15      118.67     -209.37    611.86 o 
 -21  13  15       78.36      -50.50    371.64 o 
 -19  13  15     1267.39     1374.26    585.39 o 
 -17  13  15     6811.08     8231.23    722.20 o 
 -15  13  15     3410.05     4059.56    881.32 o 
 -13  13  15      864.90     2050.49    453.95 o 
 -11  13  15     1437.09      992.87    436.52 o 
  -9  13  15     2462.84     1331.95    468.08 o 
  -7  13  15     4013.64     4183.04    721.96 o 
  -5  13  15     1795.05     3120.47    513.37 o 
  -3  13  15      892.86      790.77    471.49 o 
  -1  13  15        6.18      195.65    482.31 o 
   1  13  15      111.07       17.31    482.80 o 
   3  13  15      158.81       85.49    596.50 o 
   5  13  15       14.35     -808.90    808.90 o 
 -28  14  15      975.80     2136.34   1120.02 o 
 -26  14  15      225.39     -165.93    871.13 o 
 -24  14  15       11.37      372.82    567.10 o 
 -22  14  15     1064.72     1896.33    597.34 o 
 -20  14  15     1741.86     1976.96    458.76 o 
 -18  14  15     2870.14     2740.99    480.42 o 
 -16  14  15     1439.37     1589.95    434.81 o 
 -14  14  15     1048.14     1366.04    408.99 o 
 -12  14  15     1112.98     1151.97    453.95 o 
 -10  14  15     4954.11     3875.84    506.55 o 
  -8  14  15        1.15     -328.92    435.82 o 
  -6  14  15      586.87     1200.84    470.60 o 
  -4  14  15       34.74      399.13    454.07 o 
  -2  14  15      260.21      525.65    517.50 o 
   0  14  15      331.95      133.64    788.16 o 
   2  14  15      269.05      314.62    605.34 o 
   4  14  15       66.55     -394.08    933.35 o 
 -27  15  15      371.00     1057.80    933.35 o 
 -25  15  15     1236.46     1265.21    933.35 o 
 -23  15  15      125.57     -435.56    829.65 o 
 -21  15  15        1.84     1056.07    615.46 o 
 -19  15  15     4715.19     5832.32    542.74 o 
 -17  15  15       29.48      435.48    424.08 o 
 -15  15  15      550.11     1004.94    457.01 o 
 -13  15  15       32.87     -352.58    400.87 o 
 -11  15  15     1855.18     1915.91    488.34 o 
  -9  15  15      321.31      169.30    460.33 o 
  -7  15  15     6711.75     7767.81    729.03 o 
  -5  15  15       14.90     -462.29    462.29 o 
  -3  15  15     1016.07     1291.84    593.84 o 
  -1  15  15        5.10      980.08    715.57 o 
   1  15  15     1453.05     2523.51    684.46 o 
   3  15  15      499.42      560.01    829.65 o 
 -24  16  15      811.78      456.30    974.83 o 
 -22  16  15       21.26     1680.03   1078.54 o 
 -20  16  15     1994.55     3069.69    974.83 o 
 -18  16  15       79.94       73.51    556.15 o 
 -16  16  15     1210.76     2576.67    492.73 o 
 -14  16  15      367.82      767.22    483.03 o 
 -12  16  15      450.93     1201.90    451.68 o 
 -10  16  15      721.60     1233.49    530.25 o 
  -8  16  15       13.74      293.39    487.23 o 
  -6  16  15      328.48     -206.39    593.84 o 
  -4  16  15      515.53      727.42    615.46 o 
  -2  16  15      151.32      118.81    593.84 o 
   0  16  15      894.29      903.23    607.64 o 
 -23  17  15     2538.17     4542.31   1202.99 o 
 -21  17  15      633.70      912.61   1078.54 o 
 -19  17  15      316.10     1721.51   1078.54 o 
 -17  17  15        7.45      269.63   1016.32 o 
 -15  17  15       48.28      279.88    607.81 o 
 -13  17  15      845.74     1998.69    637.35 o 
 -11  17  15      631.00      833.99    943.72 o 
  -9  17  15        1.83      642.24    622.15 o 
  -7  17  15     1854.66     1804.48    767.42 o 
  -5  17  15      102.16     -358.32    636.84 o 
  -3  17  15       48.30      293.55    623.18 o 
  -1  17  15      855.92      122.97    933.35 o 
 -20  18  15       13.58     1472.62   1140.76 o 
 -18  18  15     1661.81      601.49   1078.54 o 
 -16  18  15      220.16     -228.15    891.87 o 
 -14  18  15       72.81     -632.91    632.91 o 
 -12  18  15       64.13      120.25    642.69 o 
 -10  18  15      903.45     2086.16    694.83 o 
  -8  18  15        9.82      219.57    636.84 o 
  -6  18  15       36.25     1354.94    690.99 o 
  -4  18  15        1.34      462.60   1109.65 o 
  -2  18  15      179.84      -63.39    652.52 o 
 -17  19  15       67.22     -145.19   1099.28 o 
 -15  19  15        3.07     2032.63   1016.32 o 
 -13  19  15     1877.92     1628.07    677.29 o 
 -11  19  15     1037.29     1322.89    692.59 o 
  -9  19  15      820.93     1049.67    705.77 o 
  -7  19  15       33.70      846.07    891.87 o 
  -5  19  15      380.79     -417.50    679.03 o 
 -14  20  15      112.99     2011.89   1182.24 o 
 -12  20  15      147.99       36.24    690.99 o 
 -10  20  15       50.67     -346.05    933.35 o 
  -8  20  15      287.25     1077.92   1752.63 o 
  -6  20  15       69.45      183.58    688.84 o 
  -9  21  15      112.61      990.69    741.10 o 
  -7  21  15      270.76     1202.99   1140.76 o 
 -38   0  16      672.53     1016.32    705.20 o 
 -36   0  16     9984.71    12838.76   1223.73 o 
 -34   0  16        1.24     -477.05    477.05 o 
 -32   0  16    37344.55    38320.01   1311.09 o 
 -30   0  16     1705.40     1080.84    445.93 o 
 -28   0  16    12451.61    11869.33    646.59 o 
 -26   0  16     1928.73     1244.61    444.84 o 
 -24   0  16    27921.45    27978.78    761.01 o 
 -22   0  16     1141.17     1138.43    224.24 o 
 -20   0  16    41952.58    42133.79   1405.08 o 
 -18   0  16       15.78      187.57    371.76 o 
 -16   0  16      483.93      883.57    207.41 o 
 -14   0  16    47194.56    45530.30   1055.13 o 
 -12   0  16      795.35      700.95    225.34 o 
 -10   0  16       34.75     -302.98    302.98 o 
  -8   0  16     1217.01     1158.30    260.68 o 
  -6   0  16     2322.64     1640.06    297.25 o 
  -4   0  16     4937.42     5334.91   1149.90 o 
  -2   0  16     5757.88     6960.07    710.29 o 
   0   0  16      905.36     1511.44    503.34 o 
   2   0  16      732.98      156.31    502.01 o 
   4   0  16     1643.32     1513.84    579.18 o 
   6   0  16      950.24     1056.52    593.84 o 
   8   0  16        7.23      460.45    623.18 o 
  10   0  16       26.91      -65.49    649.56 o 
  12   0  16      169.33     -186.67    933.35 o 
  14   0  16       22.09     -829.65    933.35 o 
 -39   1  16      660.36      974.83    746.68 o 
 -37   1  16      695.39      829.65    498.65 o 
 -35   1  16     4920.68     6669.60    655.13 o 
 -33   1  16      555.95      766.31    308.85 o 
 -31   1  16      920.35     1085.25    294.41 o 
 -29   1  16    14670.70    16303.58    486.18 o 
 -27   1  16    20078.41    23380.83    606.36 o 
 -25   1  16      353.77      701.35    191.63 o 
 -23   1  16    19310.75    18919.53    462.85 o 
 -21   1  16      259.85      667.85    148.95 o 
 -19   1  16     8825.73     8076.90    349.39 o 
 -17   1  16     5689.24     5495.33    246.01 o 
 -15   1  16     4180.48     3709.80    284.46 o 
 -13   1  16    12477.07    12169.77    376.95 o 
 -11   1  16    14833.12    14675.32    381.79 o 
  -9   1  16     1090.55     1574.39    236.24 o 
  -7   1  16     6888.74     8055.16    344.14 o 
  -5   1  16      478.20     1195.31    307.64 o 
  -3   1  16      317.57      598.24    252.89 o 
  -1   1  16     1564.22     1104.58    330.91 o 
   1   1  16     1739.11     2286.43    372.26 o 
   3   1  16      342.22      995.54    379.18 o 
   5   1  16      804.43      579.49    394.26 o 
   7   1  16      369.61      549.79    412.50 o 
   9   1  16      250.81      -81.43    439.89 o 
  11   1  16      153.06     -623.18    623.18 o 
  13   1  16       70.50      252.91    679.03 o 
  15   1  16       40.26     -373.34    974.83 o 
 -40   2  16       93.42     -165.93    746.68 o 
 -38   2  16     4464.55     4563.05    891.87 o 
 -36   2  16       69.56       58.62    505.82 o 
 -34   2  16     2844.55     3415.79    565.56 o 
 -32   2  16       12.86     1772.33    439.99 o 
 -30   2  16     8737.72    10125.18    522.00 o 
 -28   2  16        1.00      170.97    184.72 o 
 -26   2  16    10124.63     9223.05    363.84 o 
 -24   2  16      397.46       91.32    221.07 o 
 -22   2  16     3299.75     3064.72    208.57 o 
 -20   2  16     4804.29     3813.17    368.41 o 
 -18   2  16     3161.05     3637.65    220.79 o 
 -16   2  16      250.50      515.44    109.04 o 
 -14   2  16     3306.59     3359.18    213.65 o 
 -12   2  16       64.37      -99.61    147.51 o 
 -10   2  16     1630.16     1732.03    182.32 o 
  -8   2  16     4475.75     3907.18    241.49 o 
  -6   2  16      188.98      454.08    194.80 o 
  -4   2  16       80.89      330.37    227.86 o 
  -2   2  16      561.68      673.51    266.56 o 
   0   2  16      658.20      915.66    331.30 o 
   2   2  16       84.18      260.56    452.05 o 
   4   2  16      341.39      548.58    557.14 o 
   6   2  16     1086.27     2757.78    533.11 o 
   8   2  16       84.28      301.97    429.91 o 
  10   2  16       30.03      600.72    530.80 o 
  12   2  16        4.68      506.90    666.22 o 
  14   2  16       42.30     -103.71    933.35 o 
 -39   3  16      311.25     1244.47    829.65 o 
 -37   3  16      894.54      684.46    788.16 o 
 -35   3  16     3040.83     3737.55    586.10 o 
 -33   3  16     5098.90     6007.50    542.99 o 
 -31   3  16      536.34      430.37    283.57 o 
 -29   3  16     1332.31     1385.77    273.92 o 
 -27   3  16      779.28      568.00    197.81 o 
 -25   3  16     8885.39     9226.51    386.00 o 
 -23   3  16     3777.19     3976.00    237.56 o 
 -21   3  16     9717.73     8816.39    272.75 o 
 -19   3  16    11419.91    11482.77    318.47 o 
 -17   3  16     2327.27     2803.75    303.19 o 
 -15   3  16     3514.77     2760.75    172.68 o 
 -13   3  16     8372.60     8038.44    394.22 o 
 -11   3  16     1204.69     1034.21    163.30 o 
  -9   3  16     4130.42     4360.92    289.85 o 
  -7   3  16     2654.99     2688.53    240.38 o 
  -5   3  16     7696.05     8776.53    420.79 o 
  -3   3  16      179.84      319.62    291.23 o 
  -1   3  16       13.76       95.53    317.99 o 
   1   3  16     1172.46     1284.05    355.44 o 
   3   3  16      496.59      123.02    398.58 o 
   5   3  16        2.25      398.67    380.21 o 
   7   3  16      507.82      520.76    427.72 o 
   9   3  16      145.74     -253.11    435.03 o 
  11   3  16       56.54      -30.06    651.53 o 
  13   3  16        4.26      394.08    703.98 o 
  15   3  16        2.35     1493.36   1078.54 o 
 -38   4  16      677.21     -165.93    850.39 o 
 -36   4  16     1677.10     1122.38    578.06 o 
 -34   4  16     1303.41      603.57    510.81 o 
 -32   4  16     7920.88     7199.42   1068.17 o 
 -30   4  16     1376.55     1200.37    292.66 o 
 -28   4  16     1053.07     1336.49    257.00 o 
 -26   4  16      842.24      470.56    233.30 o 
 -24   4  16    31671.79    30395.46    791.53 o 
 -22   4  16     1572.33     1739.24    190.07 o 
 -20   4  16     2365.37     2445.03    276.78 o 
 -18   4  16     1669.28     2407.43    276.24 o 
 -16   4  16      197.45      -11.35    205.11 o 
 -14   4  16     1225.66     1380.11    270.90 o 
 -12   4  16       43.16     -128.35    128.35 o 
 -10   4  16      632.14      255.23    161.96 o 
  -8   4  16     1190.66      763.76    185.99 o 
  -6   4  16      585.59      700.17    224.72 o 
  -4   4  16     2545.60     3086.22    297.41 o 
  -2   4  16      422.87      407.67    254.05 o 
   0   4  16     2668.99     1992.99    388.65 o 
   2   4  16      258.73       62.46    342.41 o 
   4   4  16      164.51      490.43    378.20 o 
   6   4  16      384.41      634.20    428.10 o 
   8   4  16       14.21      378.23    436.71 o 
  10   4  16       80.02     1135.36    533.45 o 
  12   4  16        8.03      777.25    693.75 o 
  14   4  16      140.58     1783.74   1078.54 o 
 -37   5  16        9.17     -145.19    829.65 o 
 -35   5  16     2267.39     1339.47    593.84 o 
 -33   5  16     1387.97      928.98    555.00 o 
 -31   5  16     5563.39     4745.22    596.50 o 
 -29   5  16     8235.15     8684.13    838.24 o 
 -27   5  16     3140.24     2251.77    267.80 o 
 -25   5  16      119.99      197.04    191.82 o 
 -23   5  16      412.87      -95.01    301.88 o 
 -21   5  16    17569.03    17599.71    584.09 o 
 -19   5  16      122.51     -132.33    241.34 o 
 -17   5  16     8868.13     8518.17    540.73 o 
 -15   5  16      701.97      349.01    265.63 o 
 -13   5  16    16465.27    16106.22   1023.85 o 
 -11   5  16     3345.51     3578.57    216.40 o 
  -9   5  16     2341.20     2036.49    207.90 o 
  -7   5  16     1342.18      983.67    220.31 o 
  -5   5  16     4280.15     3368.42    382.47 o 
  -3   5  16      375.45     -111.46    247.54 o 
  -1   5  16      304.55      313.95    328.89 o 
   1   5  16       53.39       -2.56    347.27 o 
   3   5  16      343.09      320.29    365.40 o 
   5   5  16      124.99     -142.88    401.05 o 
   7   5  16      129.81      -32.79    419.04 o 
   9   5  16        3.43      339.03    522.55 o 
  11   5  16        2.07     1199.45    688.84 o 
  13   5  16       35.17      933.35   1078.54 o 
 -38   6  16    11688.59    15078.80   1617.81 o 
 -36   6  16       15.33     -228.15    829.65 o 
 -34   6  16     2237.15     1408.56    575.84 o 
 -32   6  16      168.57     -151.03    519.26 o 
 -30   6  16    33432.64    39255.05   2374.86 o 
 -28   6  16      380.91      189.02    337.66 o 
 -26   6  16    14220.52    13172.65    796.38 o 
 -24   6  16     1056.66      908.24    327.28 o 
 -22   6  16      193.70      753.69    310.33 o 
 -20   6  16     9256.30    10030.14    588.08 o 
 -18   6  16    16528.46    17277.15    691.87 o 
 -16   6  16     1098.35      823.74    248.96 o 
 -14   6  16     7203.87     7188.71    604.73 o 
 -12   6  16      309.52      521.56    365.89 o 
 -10   6  16       30.27      -41.97    160.23 o 
  -8   6  16     7791.88     8093.79    369.59 o 
  -6   6  16     2275.63     2223.46    248.88 o 
  -4   6  16     1745.76     1383.42    318.71 o 
  -2   6  16     2976.36     2583.65    335.38 o 
   0   6  16     1118.45     1206.26    366.86 o 
   2   6  16     1335.92      687.46    380.63 o 
   4   6  16       45.44     -107.32    384.46 o 
   6   6  16      333.48       30.73    493.96 o 
   8   6  16      405.92      617.85    488.84 o 
  10   6  16        0.78      275.31    523.50 o 
  12   6  16       62.77      954.09   1016.32 o 
 -37   7  16        9.13     -767.42    829.65 o 
 -35   7  16     3477.81     3158.07    725.94 o 
 -33   7  16     8864.45    10202.44   1731.88 o 
 -31   7  16     2437.49     1814.98    575.84 o 
 -29   7  16     7836.24     8781.21    790.35 o 
 -27   7  16     1262.75     1120.02    359.10 o 
 -25   7  16      740.27     1047.63    329.12 o 
 -23   7  16     7832.90     8897.35    801.61 o 
 -21   7  16     5281.70     5631.45    518.54 o 
 -19   7  16     1792.78     1723.64    351.33 o 
 -17   7  16    20162.14    18965.82   1170.39 o 
 -15   7  16     7063.71     6594.04    571.71 o 
 -13   7  16     2494.16     2559.47    410.78 o 
 -11   7  16     7006.83     7178.88    414.58 o 
  -9   7  16      298.13       18.41    171.93 o 
  -7   7  16      134.65      376.27    206.79 o 
  -5   7  16     7968.11     9380.29    436.59 o 
  -3   7  16      265.21      293.28    218.23 o 
  -1   7  16      827.94     1303.19    372.59 o 
   1   7  16      776.38     1143.15    368.84 o 
   3   7  16      319.64      879.05    393.92 o 
   5   7  16      192.40      570.31    405.00 o 
   7   7  16      283.44     1122.12    525.81 o 
   9   7  16       76.36      119.59    518.54 o 
  11   7  16      401.35       82.96    933.35 o 
 -36   8  16     7644.74     8918.68   1265.21 o 
 -34   8  16      817.97      763.76    623.18 o 
 -32   8  16    15537.36    16949.67   1617.81 o 
 -30   8  16       25.92      131.36    546.33 o 
 -28   8  16     2261.50     2251.15    653.35 o 
 -26   8  16      135.44     -319.31    341.26 o 
 -24   8  16     4498.06     4990.62    454.74 o 
 -22   8  16      801.92     1144.42    390.24 o 
 -20   8  16      476.08      560.11    361.74 o 
 -18   8  16     1374.61     1486.06    366.94 o 
 -16   8  16      230.94      346.61    288.65 o 
 -14   8  16     6251.42     7293.53    692.47 o 
 -12   8  16    12426.81    12012.18    722.28 o 
 -10   8  16      223.62      425.85    183.49 o 
  -8   8  16     2404.43     3180.39    341.53 o 
  -6   8  16      657.68      835.92    232.17 o 
  -4   8  16    22992.05    23194.16    617.56 o 
  -2   8  16      694.50     1148.83    286.61 o 
   0   8  16      887.05      978.50    377.36 o 
   2   8  16        0.99      486.84    385.08 o 
   4   8  16      913.71     1583.26    433.76 o 
   6   8  16       79.54       34.66    409.54 o 
   8   8  16       36.62      171.89   1003.60 o 
  10   8  16        6.54     -499.93    964.46 o 
 -33   9  16       62.79      378.72    587.36 o 
 -31   9  16       86.21     -468.00    558.01 o 
 -29   9  16     4520.29     5938.89    954.09 o 
 -27   9  16     4446.59     8018.97   2063.74 o 
 -25   9  16      180.17       72.74    340.42 o 
 -23   9  16      480.93      718.55    342.23 o 
 -21   9  16     5197.96     4545.15    518.88 o 
 -19   9  16    26485.92    25637.45    855.67 o 
 -17   9  16      246.39      229.25    449.50 o 
 -15   9  16     1797.24     1237.92    407.31 o 
 -13   9  16    16329.31    17505.53    785.92 o 
 -11   9  16     8284.08    10237.63    437.79 o 
  -9   9  16      105.22      435.11    246.86 o 
  -7   9  16      418.79      268.58    285.32 o 
  -5   9  16     5081.24     3890.55    371.22 o 
  -3   9  16       74.01     -219.50    341.89 o 
  -1   9  16     3027.83     3666.04    414.01 o 
   1   9  16       38.44     -379.10    379.10 o 
   3   9  16      342.82     1052.11    412.99 o 
   5   9  16      134.44     -234.93    410.87 o 
   7   9  16        4.39      242.35    519.21 o 
   9   9  16      469.27     1361.62    666.22 o 
 -32  10  16      895.87     1514.35    592.78 o 
 -30  10  16      141.89     -233.70    516.79 o 
 -28  10  16     1180.30     1529.85    602.18 o 
 -26  10  16     1044.09     1624.03    577.90 o 
 -24  10  16       92.84      597.92    351.38 o 
 -22  10  16      523.02      524.59    382.04 o 
 -20  10  16      804.12      790.42    371.50 o 
 -18  10  16      806.40      713.10    377.63 o 
 -16  10  16      152.34       23.48    316.04 o 
 -14  10  16     4443.62     5198.70    560.48 o 
 -12  10  16       58.30     -390.95    541.91 o 
 -10  10  16      711.96     1070.71    416.04 o 
  -8  10  16      397.33      415.82    278.37 o 
  -6  10  16     2982.35     2430.45    352.16 o 
  -4  10  16       32.92     -193.30    321.63 o 
  -2  10  16     1038.63      996.65    374.07 o 
   0  10  16     1525.76     1963.72    400.68 o 
   2  10  16     2191.92     2197.67    442.29 o 
   4  10  16       46.35      342.61    477.04 o 
   6  10  16      161.97      287.90    513.37 o 
   8  10  16      406.61      573.00    657.58 o 
 -31  11  16     1431.41      510.60    646.61 o 
 -29  11  16       45.13      260.42    592.76 o 
 -27  11  16      820.48     1462.91    556.15 o 
 -25  11  16        1.98     -101.93    507.68 o 
 -23  11  16     1011.40     1411.01    392.11 o 
 -21  11  16       56.50      178.93    378.04 o 
 -19  11  16     5134.13     4974.61    502.77 o 
 -17  11  16     1794.90     2700.63    451.32 o 
 -15  11  16    12386.90    14159.01   1156.94 o 
 -13  11  16     2474.46     1499.53    453.95 o 
 -11  11  16     1736.85     2374.76    464.78 o 
  -9  11  16      360.84      832.67    421.59 o 
  -7  11  16     1530.07     2999.90    506.55 o 
  -5  11  16      305.70     1059.25    482.31 o 
  -3  11  16      160.41      854.16    486.88 o 
  -1  11  16      341.40      262.97    368.67 o 
   1  11  16       30.85      542.43    406.29 o 
   3  11  16      561.80      783.33    464.25 o 
   5  11  16       22.37      286.78    480.13 o 
   7  11  16       13.48     -131.36    647.84 o 
 -30  12  16      367.82      278.59    643.31 o 
 -28  12  16     1689.70     1764.48    615.46 o 
 -26  12  16        8.28        9.48    507.68 o 
 -24  12  16     4712.25     5957.12    672.73 o 
 -22  12  16     1916.35     1277.92    420.23 o 
 -20  12  16     2747.89     2463.17    450.83 o 
 -18  12  16        4.03      396.95    404.16 o 
 -16  12  16      130.54      913.55    409.57 o 
 -14  12  16     1496.27     1539.30    440.91 o 
 -12  12  16     2730.20     2715.31    472.63 o 
 -10  12  16      104.33     -104.88    437.25 o 
  -8  12  16     1154.08      747.03    479.18 o 
  -6  12  16      281.31      608.44    457.64 o 
  -4  12  16     5642.23     4592.09    545.91 o 
  -2  12  16      457.45      -63.72    486.28 o 
   0  12  16      157.20       91.90    514.70 o
[truncated: 152,903 more chars]
